# Supplementary material for: SourceApp: A Novel Metagenomic Source Tracking Tool that can Distinguish between Fecal Microbiomes Using Genome-To-Source Associations Benchmarked Against Mixed Input Spike-In Mesocosms
Source: Environ Sci Technol. 2025 May 6;59(19):9507–16. doi: 10.1021/acs.est.5c03603 (PMC12101495; doi:10.1021/acs.est.5c03603)
Supplement: Supplementary file 2 [file es5c03603_si_002.xlsx]

## Sheet: SI
SUPPORTING TABLES FOR
SourceApp: A novel metagenomic source tracking tool that can distinguish between fecal microbiomes using genome-to-source associations benchmarked against mixed input spike-in mesocosms
Blake G. Lindner1, Katherine E. Graham1, Jacob R. Phaneuf1, Janet K. Hatt1, Konstantinos T. Konstantinidis1,2,*
1 - School of Civil and Environmental Engineering, Georgia Institute of Technology, Atlanta, GA 30332, USA.
2 - School of Biological Sciences, Georgia Institute of Technology, Atlanta, GA 30332, USA.
*Corresponding author: Konstantinos T. Konstantinidis (kostas@ce.gatech.edu)
TABLE OF CONTENTS
Table	Title	Page
Table S1	Spike-in mesocosm ground truth for cell fractions, volumetric fractions, source attribution, and source apportionment information.	1
Table S2	Genome counts for primary and secondary databases constructed by SourceApp for use in metagenomic FST	2
Table S3	SourceApp attribution performance over 640 iterations of parameter tuning	3
Table S4	Taxonomic composition of all mesocosms as determined by SourceApp using best performing source attribution parameters	4
Table S5	Count data from taxonomic profiling all short read metagenomes with Kraken2 against the standard database	5
Table S6	Sample metadata for all metagenomes	6
Table S7	Ground truths and raw results from SourceApp, decOM, FEAST, and metaSourceTracker	7
Table S8	Source attribution and apportioning benchmarking results for source tracking tools	8
Table S9	SourceApp cell fractioning performance over 640 iterations of parameter tuning	9

## Sheet: Table S1
Table S1. Spike-in mesocosm ground truth for cell fractions, volumetric fractions, source attribution, and source apportionment information.
sample	source	fraction (c/c)	presence	portion	fraction (v/v)
MST124	bird		0		0
MST124	wastewater	0.0499546	1	0.303867	0.000998941
MST124	septage		0		0
MST124	cat	0.114441	1	0.696133	5.99365e-05
MST124	dog		0		0
MST124	cow		0		0
MST124	chicken		0		0
MST124	ruminant		0		0
MST124	pig		0		0
MST158	bird		0		0
MST158	wastewater	0.106796	1	1	0.00199601
MST158	septage		0		0
MST158	cat		0		0
MST158	dog		0		0
MST158	cow		0		0
MST158	chicken		0		0
MST158	ruminant		0		0
MST158	pig		0		0
MST164	bird		0		0
MST164	wastewater		0		0
MST164	septage		0		0
MST164	cat		0		0
MST164	dog		0		0
MST164	cow		0		0
MST164	chicken		0		0
MST164	ruminant		0		0
MST164	pig		0		0
MST179	bird		0		0
MST179	wastewater	0.13027	1	0.28616	0.00398357
MST179	septage		0		0
MST179	cat	0.0746092	1	0.163892	5.97536e-05
MST179	dog	0.0663193	1	0.145682	3.98357e-05
MST179	cow	0.0703458	1	0.154527	1.19507e-05
MST179	chicken	0.0603979	1	0.132674	5.97536e-06
MST179	ruminant	0.0532923	1	0.117066	5.97536e-06
MST179	pig		0		0
MST234	bird		0		0
MST234	wastewater	0.110301	1	0.683616	0.00219513
MST234	septage		0		0
MST234	cat		0		0
MST234	dog	0.0510483	1	0.316384	1.99557e-05
MST234	cow		0		0
MST234	chicken		0		0
MST234	ruminant		0		0
MST234	pig		0		0
MST278	bird		0		0
MST278	wastewater	0.0510678	1	0.350318	0.000998995
MST278	septage		0		0
MST278	cat		0		0
MST278	dog		0		0
MST278	cow		0		0
MST278	chicken	0.0947075	1	0.649682	5.99397e-06
MST278	ruminant		0		0
MST278	pig		0		0
MST306	bird		0		0
MST306	wastewater	0.110092	1	0.473118	0.00239418
MST306	septage	0.122602	1	0.526882	2.99273e-05
MST306	cat		0		0
MST306	dog		0		0
MST306	cow		0		0
MST306	chicken		0		0
MST306	ruminant		0		0
MST306	pig		0		0
MST310	bird		0		0
MST310	wastewater	0.0927022	1	1	0.00199601
MST310	septage		0		0
MST310	cat		0		0
MST310	dog		0		0
MST310	cow		0		0
MST310	chicken		0		0
MST310	ruminant		0		0
MST310	pig		0		0
MST352	bird		0		0
MST352	wastewater		0		0
MST352	septage		0		0
MST352	cat		0		0
MST352	dog		0		0
MST352	cow	0.0971541	1	1	9.9999e-06
MST352	chicken		0		0
MST352	ruminant		0		0
MST352	pig		0		0
MST385	bird		0		0
MST385	wastewater	0.116773	1	0.627376	0.00239422
MST385	septage	0.069356	1	0.372624	1.59614e-05
MST385	cat		0		0
MST385	dog		0		0
MST385	cow		0		0
MST385	chicken		0		0
MST385	ruminant		0		0
MST385	pig		0		0
MST426	bird		0		0
MST426	wastewater	0.100917	1	0.647059	0.001996
MST426	septage		0		0
MST426	cat		0		0
MST426	dog		0		0
MST426	cow		0		0
MST426	chicken		0		0
MST426	ruminant	0.0550459	1	0.352941	3.992e-06
MST426	pig		0		0
MST471	bird		0		0
MST471	wastewater		0		0
MST471	septage		0		0
MST471	cat		0		0
MST471	dog		0		0
MST471	cow		0		0
MST471	chicken		0		0
MST471	ruminant		0		0
MST471	pig	0.105058	1	1	1.19999e-05
MST500	bird		0		0
MST500	wastewater	0.109601	1	0.657609	0.0021951
MST500	septage		0		0
MST500	cat	0.0570652	1	0.342391	2.99332e-05
MST500	dog		0		0
MST500	cow		0		0
MST500	chicken		0		0
MST500	ruminant		0		0
MST500	pig		0		0
MST519	bird		0		0
MST519	wastewater	0.0101141	1	1	0.00019996
MST519	septage		0		0
MST519	cat		0		0
MST519	dog		0		0
MST519	cow		0		0
MST519	chicken		0		0
MST519	ruminant		0		0
MST519	pig		0		0
MST543	bird		0		0
MST543	wastewater	0.106796	1	1	0.00199601
MST543	septage		0		0
MST543	cat		0		0
MST543	dog		0		0
MST543	cow		0		0
MST543	chicken		0		0
MST543	ruminant		0		0
MST543	pig		0		0
MST549	bird		0		0
MST549	wastewater		0		0
MST549	septage		0		0
MST549	cat		0		0
MST549	dog		0		0
MST549	cow		0		0
MST549	chicken	0.0998043	1	1	5.99996e-06
MST549	ruminant		0		0
MST549	pig		0		0
MST556	bird		0		0
MST556	wastewater	0.00119422	1	1	1.99996e-05
MST556	septage		0		0
MST556	cat		0		0
MST556	dog		0		0
MST556	cow		0		0
MST556	chicken		0		0
MST556	ruminant		0		0
MST556	pig		0		0
MST594	bird		0		0
MST594	wastewater		0		0
MST594	septage		0		0
MST594	cat	0.102439	1	1	4.99975e-05
MST594	dog		0		0
MST594	cow		0		0
MST594	chicken		0		0
MST594	ruminant		0		0
MST594	pig		0		0
MST621	bird		0		0
MST621	wastewater	0.00119422	1	1	1.99996e-05
MST621	septage		0		0
MST621	cat		0		0
MST621	dog		0		0
MST621	cow		0		0
MST621	chicken		0		0
MST621	ruminant		0		0
MST621	pig		0		0
MST624	bird		0		0
MST624	wastewater		0		0
MST624	septage		0		0
MST624	cat		0		0
MST624	dog	0.108527	1	1	3.99984e-05
MST624	cow		0		0
MST624	chicken		0		0
MST624	ruminant		0		0
MST624	pig		0		0
MST676	bird		0		0
MST676	wastewater	0.100973	1	0.649351	0.001996
MST676	septage		0		0
MST676	cat		0		0
MST676	dog		0		0
MST676	cow	0.0545254	1	0.350649	5.98799e-06
MST676	chicken		0		0
MST676	ruminant		0		0
MST676	pig		0		0
MST718	bird		0		0
MST718	wastewater	0.0118153	1	1	0.00019996
MST718	septage		0		0
MST718	cat		0		0
MST718	dog		0		0
MST718	cow		0		0
MST718	chicken		0		0
MST718	ruminant		0		0
MST718	pig		0		0
MST801	bird		0		0
MST801	wastewater	0.0502283	1	0.314286	0.000998993
MST801	septage		0		0
MST801	cat		0		0
MST801	dog		0		0
MST801	cow		0		0
MST801	chicken		0		0
MST801	ruminant	0.109589	1	0.685714	7.99194e-06
MST801	pig		0		0
MST811	bird		0		0
MST811	wastewater	0.100182	1	0.617978	0.001996
MST811	septage		0		0
MST811	cat		0		0
MST811	dog		0		0
MST811	cow		0		0
MST811	chicken	0.0619308	1	0.382022	3.992e-06
MST811	ruminant		0		0
MST811	pig		0		0
MST816	bird		0		0
MST816	wastewater	0.0502834	1	0.316456	0.000998989
MST816	septage		0		0
MST816	cat		0		0
MST816	dog		0		0
MST816	cow	0.108612	1	0.683544	1.19879e-05
MST816	chicken		0		0
MST816	ruminant		0		0
MST816	pig		0		0
MST823	bird		0		0
MST823	wastewater	0.101476	1	0.670732	0.001996
MST823	septage		0		0
MST823	cat		0		0
MST823	dog		0		0
MST823	cow		0		0
MST823	chicken		0		0
MST823	ruminant		0		0
MST823	pig	0.0498155	1	0.329268	5.98799e-06
MST873	bird		0		0
MST873	wastewater		0		0
MST873	septage		0		0
MST873	cat		0		0
MST873	dog		0		0
MST873	cow		0		0
MST873	chicken		0		0
MST873	ruminant	0.115385	1	1	7.99994e-06
MST873	pig		0		0
MST888	bird		0		0
MST888	wastewater	0.0507849	1	0.337423	0.000998989
MST888	septage		0		0
MST888	cat		0		0
MST888	dog		0		0
MST888	cow		0		0
MST888	chicken		0		0
MST888	ruminant		0		0
MST888	pig	0.099723	1	0.662577	1.19879e-05
MST895	bird		0		0
MST895	wastewater	0.0490196	1	0.272277	0.000998971
MST895	septage	0.131016	1	0.727723	2.99691e-05
MST895	cat		0		0
MST895	dog		0		0
MST895	cow		0		0
MST895	chicken		0		0
MST895	ruminant		0		0
MST895	pig		0		0
MST913	bird		0		0
MST913	wastewater	0.0118153	1	1	0.00019996
MST913	septage		0		0
MST913	cat		0		0
MST913	dog		0		0
MST913	cow		0		0
MST913	chicken		0		0
MST913	ruminant		0		0
MST913	pig		0		0
MST942	bird		0		0
MST942	wastewater	0.050598	1	0.329341	0.000998961
MST942	septage		0		0
MST942	cat		0		0
MST942	dog	0.103036	1	0.670659	3.99584e-05
MST942	cow		0		0
MST942	chicken		0		0
MST942	ruminant		0		0
MST942	pig		0		0
MST950	bird		0		0
MST950	wastewater	0.0010207	1	1	1.99996e-05
MST950	septage		0		0
MST950	cat		0		0
MST950	dog		0		0
MST950	cow		0		0
MST950	chicken		0		0
MST950	ruminant		0		0
MST950	pig		0		0
MST394	bird		0		0
MST394	wastewater		0		0
MST394	septage		0		0
MST394	cat		0		0
MST394	dog		0		0
MST394	cow		0		0
MST394	chicken		0		0
MST394	ruminant		0		0
MST394	pig		0		0
MST394	mock	0.03	1	1	9.999e-05
MST476	bird		0		0
MST476	wastewater		0		0
MST476	septage		0		0
MST476	cat		0		0
MST476	dog		0		0
MST476	cow		0		0
MST476	chicken		0		0
MST476	ruminant		0		0
MST476	pig		0		0
MST476	mock	0.23	1	1	1.99996e-05
MST928	bird		0		0
MST928	wastewater		0		0
MST928	septage		0		0
MST928	cat		0		0
MST928	dog		0		0
MST928	cow		0		0
MST928	chicken		0		0
MST928	ruminant		0		0
MST928	pig		0		0
MST928	mock	0.75	1	1	2e-06

## Sheet: Table S2
Table S2. Genome counts for primary and secondary databases constructed by SourceApp for use in metagenomic FST. The table summarizes the output of “sourceapp_build.py” for a variety of database configurations. Three database types were constructed and used herein. The primary database was constructed from the genomes gathered through literature review as well as recovered de novo (as MAGs) from …
	Primary SourceApp Database				Only Literature Review Database				Mock Microbiome Database
	With env.		Without env.		With env.		Without env.		With env.		Without env.
Source	Specific	Crx.	Specific	Crx.	Specific	Crx.	Specific	Crx.	Specific	Crx.	Specific	Crx.
Bird*	40	16	40	16	40	16	40	16
Cat	6	91	6	91	6	80	6	80
Chicken	883	431	883	431	887	427	887	427
Cow	19	24	19	24	15	24	15	24
Dog	58	89	58	89	56	83	56	83
Human†	3333	1151	3347	1137	3336	1148	3350	1134
Pig	2038	728	2038	728	2035	729	2035	729
Ruminant	726	33	726	33	714	26	714	26
Septage‡	32	7	32	7
Wastewater	3076	47	3102	21	3071	37	3097	11
Environmental	6559	43			6559	43			6601	1
Mock									9	1	10	0
Total:	16770	2660	10251	2577	16719	2613	10200	2530	6610	2	10	0
Size (Gb):	46		31		46		31		15		0.07
* Non-domesticated; no fecal material from this source category was included in mesocosms constructed in this study
† See SourceApp documentation and main text section 3.1 for handling of this source category
‡ All MAGs; not included in the literature review database due to a lack of reference genomes in the literature

## Sheet: Table S3
Table S3. SourceApp attribution performance over 640 iterations of parameter tuning. NPV = negative predictive value, FDR = false discovery rate, PPV = positive predictive value, TP = true positive, TN = true negative, FP = false positive, FN = false negative
Iteration	Parameters [identity, overlap, masking, threshold)	NPV	Accuracy	Precision	Sensitivity	Specificity	FDR	PPV	TP	TN	FP	FN
1	[0.99, 0.3, 0.2, 0.001]	0.879828	0.890625	1	0.45098	1	0	1	23	205	0	28
2	[0.99, 0.5, 0.2, 0.001]	0.879828	0.890625	1	0.45098	1	0	1	23	205	0	28
3	[0.99, 0.7, 0.2, 0.001]	0.879828	0.890625	1	0.45098	1	0	1	23	205	0	28
4	[0.99, 0.9, 0.2, 0.001]	0.879828	0.890625	1	0.45098	1	0	1	23	205	0	28
5	[0.99, 0.3, 0.1, 0.001]	0.883621	0.894531	1	0.470588	1	0	1	24	205	0	27
6	[0.99, 0.5, 0.1, 0.001]	0.883621	0.894531	1	0.470588	1	0	1	24	205	0	27
7	[0.99, 0.7, 0.1, 0.001]	0.883621	0.894531	1	0.470588	1	0	1	24	205	0	27
8	[0.99, 0.9, 0.1, 0.001]	0.883621	0.894531	1	0.470588	1	0	1	24	205	0	27
9	[0.95, 0.7, 0.2, 0.001]	0.891304	0.902344	1	0.509804	1	0	1	26	205	0	25
10	[0.95, 0.9, 0.2, 0.001]	0.891304	0.902344	1	0.509804	1	0	1	26	205	0	25
11	[0.97, 0.3, 0.2, 0.001]	0.891304	0.902344	1	0.509804	1	0	1	26	205	0	25
12	[0.97, 0.5, 0.2, 0.001]	0.891304	0.902344	1	0.509804	1	0	1	26	205	0	25
13	[0.97, 0.7, 0.2, 0.001]	0.891304	0.902344	1	0.509804	1	0	1	26	205	0	25
14	[0.97, 0.9, 0.2, 0.001]	0.891304	0.902344	1	0.509804	1	0	1	26	205	0	25
15	[0.99, 0.3, 0.05, 0.001]	0.891304	0.902344	1	0.509804	1	0	1	26	205	0	25
16	[0.99, 0.5, 0.05, 0.001]	0.891304	0.902344	1	0.509804	1	0	1	26	205	0	25
17	[0.99, 0.7, 0.05, 0.001]	0.891304	0.902344	1	0.509804	1	0	1	26	205	0	25
18	[0.99, 0.9, 0.05, 0.001]	0.891304	0.902344	1	0.509804	1	0	1	26	205	0	25
19	[0.85, 0.3, 0.2, 0.001]	0.895197	0.90625	1	0.529412	1	0	1	27	205	0	24
20	[0.85, 0.5, 0.2, 0.001]	0.895197	0.90625	1	0.529412	1	0	1	27	205	0	24
21	[0.85, 0.7, 0.2, 0.001]	0.895197	0.90625	1	0.529412	1	0	1	27	205	0	24
22	[0.85, 0.9, 0.2, 0.001]	0.895197	0.90625	1	0.529412	1	0	1	27	205	0	24
23	[0.87, 0.3, 0.2, 0.001]	0.895197	0.90625	1	0.529412	1	0	1	27	205	0	24
24	[0.87, 0.5, 0.2, 0.001]	0.895197	0.90625	1	0.529412	1	0	1	27	205	0	24
25	[0.87, 0.7, 0.2, 0.001]	0.895197	0.90625	1	0.529412	1	0	1	27	205	0	24
26	[0.87, 0.9, 0.2, 0.001]	0.895197	0.90625	1	0.529412	1	0	1	27	205	0	24
27	[0.89, 0.3, 0.2, 0.001]	0.895197	0.90625	1	0.529412	1	0	1	27	205	0	24
28	[0.89, 0.5, 0.2, 0.001]	0.895197	0.90625	1	0.529412	1	0	1	27	205	0	24
29	[0.89, 0.7, 0.2, 0.001]	0.895197	0.90625	1	0.529412	1	0	1	27	205	0	24
30	[0.89, 0.9, 0.2, 0.001]	0.895197	0.90625	1	0.529412	1	0	1	27	205	0	24
31	[0.91, 0.3, 0.2, 0.001]	0.895197	0.90625	1	0.529412	1	0	1	27	205	0	24
32	[0.91, 0.5, 0.2, 0.001]	0.895197	0.90625	1	0.529412	1	0	1	27	205	0	24
33	[0.91, 0.7, 0.2, 0.001]	0.895197	0.90625	1	0.529412	1	0	1	27	205	0	24
34	[0.91, 0.9, 0.2, 0.001]	0.895197	0.90625	1	0.529412	1	0	1	27	205	0	24
35	[0.93, 0.3, 0.2, 0.001]	0.895197	0.90625	1	0.529412	1	0	1	27	205	0	24
36	[0.93, 0.5, 0.2, 0.001]	0.895197	0.90625	1	0.529412	1	0	1	27	205	0	24
37	[0.93, 0.7, 0.2, 0.001]	0.895197	0.90625	1	0.529412	1	0	1	27	205	0	24
38	[0.93, 0.9, 0.2, 0.001]	0.895197	0.90625	1	0.529412	1	0	1	27	205	0	24
39	[0.95, 0.3, 0.2, 0.001]	0.895197	0.90625	1	0.529412	1	0	1	27	205	0	24
40	[0.95, 0.5, 0.2, 0.001]	0.895197	0.90625	1	0.529412	1	0	1	27	205	0	24
41	[0.99, 0.3, 0.2, 0.0001]	0.906667	0.914062	0.967742	0.588235	0.995122	1.03333	2	30	204	1	21
42	[0.99, 0.5, 0.2, 0.0001]	0.906667	0.914062	0.967742	0.588235	0.995122	1.03333	2	30	204	1	21
43	[0.97, 0.5, 0.1, 0.001]	0.90708	0.917969	1	0.588235	1	0	1	30	205	0	21
44	[0.97, 0.7, 0.1, 0.001]	0.90708	0.917969	1	0.588235	1	0	1	30	205	0	21
45	[0.97, 0.9, 0.1, 0.001]	0.90708	0.917969	1	0.588235	1	0	1	30	205	0	21
46	[0.99, 0.7, 0.2, 0.0001]	0.90708	0.917969	1	0.588235	1	0	1	30	205	0	21
47	[0.99, 0.9, 0.2, 0.0001]	0.90708	0.917969	1	0.588235	1	0	1	30	205	0	21
48	[0.95, 0.7, 0.1, 0.001]	0.911111	0.921875	1	0.607843	1	0	1	31	205	0	20
49	[0.95, 0.9, 0.1, 0.001]	0.911111	0.921875	1	0.607843	1	0	1	31	205	0	20
50	[0.97, 0.3, 0.1, 0.001]	0.911111	0.921875	1	0.607843	1	0	1	31	205	0	20
51	[0.95, 0.3, 0.1, 0.001]	0.915179	0.925781	1	0.627451	1	0	1	32	205	0	19
52	[0.95, 0.5, 0.1, 0.001]	0.915179	0.925781	1	0.627451	1	0	1	32	205	0	19
53	[0.87, 0.7, 0.1, 0.001]	0.918919	0.925781	0.970588	0.647059	0.995122	1.0303	2	33	204	1	18
54	[0.89, 0.3, 0.1, 0.001]	0.918919	0.925781	0.970588	0.647059	0.995122	1.0303	2	33	204	1	18
55	[0.89, 0.5, 0.1, 0.001]	0.918919	0.925781	0.970588	0.647059	0.995122	1.0303	2	33	204	1	18
56	[0.85, 0.9, 0.1, 0.001]	0.919283	0.929688	1	0.647059	1	0	1	33	205	0	18
57	[0.87, 0.9, 0.1, 0.001]	0.919283	0.929688	1	0.647059	1	0	1	33	205	0	18
58	[0.89, 0.7, 0.1, 0.001]	0.919283	0.929688	1	0.647059	1	0	1	33	205	0	18
59	[0.89, 0.9, 0.1, 0.001]	0.919283	0.929688	1	0.647059	1	0	1	33	205	0	18
60	[0.91, 0.3, 0.1, 0.001]	0.919283	0.929688	1	0.647059	1	0	1	33	205	0	18
61	[0.91, 0.5, 0.1, 0.001]	0.919283	0.929688	1	0.647059	1	0	1	33	205	0	18
62	[0.91, 0.7, 0.1, 0.001]	0.919283	0.929688	1	0.647059	1	0	1	33	205	0	18
63	[0.91, 0.9, 0.1, 0.001]	0.919283	0.929688	1	0.647059	1	0	1	33	205	0	18
64	[0.93, 0.3, 0.1, 0.001]	0.919283	0.929688	1	0.647059	1	0	1	33	205	0	18
65	[0.93, 0.5, 0.1, 0.001]	0.919283	0.929688	1	0.647059	1	0	1	33	205	0	18
66	[0.93, 0.7, 0.1, 0.001]	0.919283	0.929688	1	0.647059	1	0	1	33	205	0	18
67	[0.93, 0.9, 0.1, 0.001]	0.919283	0.929688	1	0.647059	1	0	1	33	205	0	18
68	[0.99, 0.3, 0.0, 0.001]	0.919283	0.929688	1	0.647059	1	0	1	33	205	0	18
69	[0.99, 0.5, 0.0, 0.001]	0.919283	0.929688	1	0.647059	1	0	1	33	205	0	18
70	[0.99, 0.7, 0.0, 0.001]	0.919283	0.929688	1	0.647059	1	0	1	33	205	0	18
71	[0.99, 0.9, 0.0, 0.001]	0.919283	0.929688	1	0.647059	1	0	1	33	205	0	18
72	[0.85, 0.7, 0.1, 0.001]	0.923077	0.929688	0.971429	0.666667	0.995122	1.02941	2	34	204	1	17
73	[0.87, 0.5, 0.1, 0.001]	0.923077	0.929688	0.971429	0.666667	0.995122	1.02941	2	34	204	1	17
74	[0.97, 0.3, 0.05, 0.001]	0.923423	0.933594	1	0.666667	1	0	1	34	205	0	17
75	[0.97, 0.5, 0.05, 0.001]	0.923423	0.933594	1	0.666667	1	0	1	34	205	0	17
76	[0.97, 0.7, 0.05, 0.001]	0.923423	0.933594	1	0.666667	1	0	1	34	205	0	17
77	[0.97, 0.9, 0.05, 0.001]	0.923423	0.933594	1	0.666667	1	0	1	34	205	0	17
78	[0.87, 0.9, 0.05, 0.001]	0.927273	0.933594	0.972222	0.686275	0.995122	1.02857	2	35	204	1	16
79	[0.89, 0.9, 0.05, 0.001]	0.927273	0.933594	0.972222	0.686275	0.995122	1.02857	2	35	204	1	16
80	[0.91, 0.5, 0.05, 0.001]	0.927273	0.933594	0.972222	0.686275	0.995122	1.02857	2	35	204	1	16
81	[0.91, 0.7, 0.05, 0.001]	0.927273	0.933594	0.972222	0.686275	0.995122	1.02857	2	35	204	1	16
82	[0.91, 0.9, 0.05, 0.001]	0.927273	0.933594	0.972222	0.686275	0.995122	1.02857	2	35	204	1	16
83	[0.93, 0.3, 0.05, 0.001]	0.927273	0.933594	0.972222	0.686275	0.995122	1.02857	2	35	204	1	16
84	[0.93, 0.5, 0.05, 0.001]	0.927273	0.933594	0.972222	0.686275	0.995122	1.02857	2	35	204	1	16
85	[0.93, 0.7, 0.05, 0.001]	0.927273	0.933594	0.972222	0.686275	0.995122	1.02857	2	35	204	1	16
86	[0.97, 0.3, 0.0, 0.001]	0.927273	0.933594	0.972222	0.686275	0.995122	1.02857	2	35	204	1	16
87	[0.97, 0.5, 0.0, 0.001]	0.927273	0.933594	0.972222	0.686275	0.995122	1.02857	2	35	204	1	16
88	[0.97, 0.7, 0.0, 0.001]	0.927273	0.933594	0.972222	0.686275	0.995122	1.02857	2	35	204	1	16
89	[0.97, 0.9, 0.0, 0.001]	0.927273	0.933594	0.972222	0.686275	0.995122	1.02857	2	35	204	1	16
90	[0.93, 0.9, 0.05, 0.001]	0.927602	0.9375	1	0.686275	1	0	1	35	205	0	16
91	[0.95, 0.3, 0.05, 0.001]	0.927602	0.9375	1	0.686275	1	0	1	35	205	0	16
92	[0.95, 0.5, 0.05, 0.001]	0.927602	0.9375	1	0.686275	1	0	1	35	205	0	16
93	[0.95, 0.7, 0.05, 0.001]	0.927602	0.9375	1	0.686275	1	0	1	35	205	0	16
94	[0.95, 0.9, 0.05, 0.001]	0.927602	0.9375	1	0.686275	1	0	1	35	205	0	16
95	[0.85, 0.3, 0.1, 0.001]	0.929245	0.910156	0.818182	0.705882	0.960976	8.22222	9	36	197	8	15
96	[0.85, 0.5, 0.1, 0.001]	0.929245	0.910156	0.818182	0.705882	0.960976	8.22222	9	36	197	8	15
97	[0.99, 0.3, 0.2, 1e-06]	0.929245	0.910156	0.818182	0.705882	0.960976	8.22222	9	36	197	8	15
98	[0.99, 0.3, 0.2, 0.0]	0.929245	0.910156	0.818182	0.705882	0.960976	8.22222	9	36	197	8	15
99	[0.99, 0.5, 0.2, 1e-06]	0.929245	0.910156	0.818182	0.705882	0.960976	8.22222	9	36	197	8	15
100	[0.99, 0.5, 0.2, 0.0]	0.929245	0.910156	0.818182	0.705882	0.960976	8.22222	9	36	197	8	15
101	[0.99, 0.7, 0.2, 1e-06]	0.929245	0.910156	0.818182	0.705882	0.960976	8.22222	9	36	197	8	15
102	[0.99, 0.7, 0.2, 0.0]	0.929245	0.910156	0.818182	0.705882	0.960976	8.22222	9	36	197	8	15
103	[0.99, 0.3, 0.2, 1e-05]	0.929577	0.914062	0.837209	0.705882	0.965854	7.19444	8	36	198	7	15
104	[0.99, 0.9, 0.2, 1e-06]	0.929577	0.914062	0.837209	0.705882	0.965854	7.19444	8	36	198	7	15
105	[0.99, 0.9, 0.2, 0.0]	0.929577	0.914062	0.837209	0.705882	0.965854	7.19444	8	36	198	7	15
106	[0.99, 0.5, 0.2, 1e-05]	0.929907	0.917969	0.857143	0.705882	0.970732	6.16667	7	36	199	6	15
107	[0.99, 0.7, 0.2, 1e-05]	0.929907	0.917969	0.857143	0.705882	0.970732	6.16667	7	36	199	6	15
108	[0.87, 0.3, 0.1, 0.001]	0.930233	0.921875	0.878049	0.705882	0.97561	5.13889	6	36	200	5	15
109	[0.99, 0.9, 0.2, 1e-05]	0.930233	0.921875	0.878049	0.705882	0.97561	5.13889	6	36	200	5	15
110	[0.91, 0.3, 0.05, 0.001]	0.931507	0.9375	0.972973	0.705882	0.995122	1.02778	2	36	204	1	15
111	[0.89, 0.7, 0.05, 0.001]	0.93578	0.941406	0.973684	0.72549	0.995122	1.02703	2	37	204	1	14
112	[0.93, 0.7, 0.0, 0.001]	0.93578	0.941406	0.973684	0.72549	0.995122	1.02703	2	37	204	1	14
113	[0.93, 0.9, 0.0, 0.001]	0.93578	0.941406	0.973684	0.72549	0.995122	1.02703	2	37	204	1	14
114	[0.95, 0.3, 0.0, 0.001]	0.93578	0.941406	0.973684	0.72549	0.995122	1.02703	2	37	204	1	14
115	[0.95, 0.5, 0.0, 0.001]	0.93578	0.941406	0.973684	0.72549	0.995122	1.02703	2	37	204	1	14
116	[0.95, 0.7, 0.0, 0.001]	0.93578	0.941406	0.973684	0.72549	0.995122	1.02703	2	37	204	1	14
117	[0.95, 0.9, 0.0, 0.001]	0.93578	0.941406	0.973684	0.72549	0.995122	1.02703	2	37	204	1	14
118	[0.95, 0.5, 0.2, 0.0001]	0.936585	0.898438	0.745098	0.745098	0.936585	13.3421	14	38	192	13	13
119	[0.95, 0.7, 0.2, 0.0001]	0.936585	0.898438	0.745098	0.745098	0.936585	13.3421	14	38	192	13	13
120	[0.95, 0.9, 0.2, 0.0001]	0.936585	0.898438	0.745098	0.745098	0.936585	13.3421	14	38	192	13	13
121	[0.97, 0.3, 0.2, 0.0001]	0.9375	0.910156	0.791667	0.745098	0.95122	10.2632	11	38	195	10	13
122	[0.97, 0.5, 0.2, 0.0001]	0.9375	0.910156	0.791667	0.745098	0.95122	10.2632	11	38	195	10	13
123	[0.97, 0.7, 0.2, 0.0001]	0.9375	0.910156	0.791667	0.745098	0.95122	10.2632	11	38	195	10	13
124	[0.97, 0.9, 0.2, 0.0001]	0.9375	0.910156	0.791667	0.745098	0.95122	10.2632	11	38	195	10	13
125	[0.99, 0.3, 0.1, 0.0001]	0.938389	0.921875	0.844444	0.745098	0.965854	7.18421	8	38	198	7	13
126	[0.99, 0.5, 0.1, 0.0001]	0.938389	0.921875	0.844444	0.745098	0.965854	7.18421	8	38	198	7	13
127	[0.99, 0.7, 0.1, 0.0001]	0.938679	0.925781	0.863636	0.745098	0.970732	6.15789	7	38	199	6	13
128	[0.99, 0.9, 0.1, 0.0001]	0.938679	0.925781	0.863636	0.745098	0.970732	6.15789	7	38	199	6	13
129	[0.85, 0.9, 0.05, 0.001]	0.940092	0.945312	0.974359	0.745098	0.995122	1.02632	2	38	204	1	13
130	[0.89, 0.5, 0.05, 0.001]	0.940092	0.945312	0.974359	0.745098	0.995122	1.02632	2	38	204	1	13
131	[0.97, 0.9, 0.2, 1e-05]	0.940299	0.890625	0.709091	0.764706	0.921951	16.4103	17	39	189	16	12
132	[0.95, 0.3, 0.2, 0.0001]	0.941176	0.902344	0.75	0.764706	0.936585	13.3333	14	39	192	13	12
133	[0.99, 0.3, 0.05, 0.0001]	0.942029	0.914062	0.795918	0.764706	0.95122	10.2564	11	39	195	10	12
134	[0.99, 0.5, 0.05, 0.0001]	0.942029	0.914062	0.795918	0.764706	0.95122	10.2564	11	39	195	10	12
135	[0.99, 0.7, 0.05, 0.0001]	0.942029	0.914062	0.795918	0.764706	0.95122	10.2564	11	39	195	10	12
136	[0.99, 0.9, 0.05, 0.0001]	0.942029	0.914062	0.795918	0.764706	0.95122	10.2564	11	39	195	10	12
137	[0.89, 0.3, 0.05, 0.001]	0.944444	0.949219	0.975	0.764706	0.995122	1.02564	2	39	204	1	12
138	[0.97, 0.3, 0.2, 1e-05]	0.945	0.894531	0.714286	0.784314	0.921951	16.4	17	40	189	16	11
139	[0.97, 0.3, 0.2, 1e-06]	0.945	0.894531	0.714286	0.784314	0.921951	16.4	17	40	189	16	11
140	[0.97, 0.3, 0.2, 0.0]	0.945	0.894531	0.714286	0.784314	0.921951	16.4	17	40	189	16	11
141	[0.97, 0.5, 0.2, 1e-05]	0.945	0.894531	0.714286	0.784314	0.921951	16.4	17	40	189	16	11
142	[0.97, 0.5, 0.2, 1e-06]	0.945	0.894531	0.714286	0.784314	0.921951	16.4	17	40	189	16	11
143	[0.97, 0.5, 0.2, 0.0]	0.945	0.894531	0.714286	0.784314	0.921951	16.4	17	40	189	16	11
144	[0.97, 0.7, 0.2, 1e-05]	0.945	0.894531	0.714286	0.784314	0.921951	16.4	17	40	189	16	11
145	[0.97, 0.7, 0.2, 1e-06]	0.945	0.894531	0.714286	0.784314	0.921951	16.4	17	40	189	16	11
146	[0.97, 0.7, 0.2, 0.0]	0.945	0.894531	0.714286	0.784314	0.921951	16.4	17	40	189	16	11
147	[0.97, 0.9, 0.1, 0.0001]	0.945	0.894531	0.714286	0.784314	0.921951	16.4	17	40	189	16	11
148	[0.97, 0.9, 0.2, 1e-06]	0.945	0.894531	0.714286	0.784314	0.921951	16.4	17	40	189	16	11
149	[0.97, 0.9, 0.2, 0.0]	0.945	0.894531	0.714286	0.784314	0.921951	16.4	17	40	189	16	11
150	[0.89, 0.7, 0.2, 0.0001]	0.945274	0.898438	0.727273	0.784314	0.926829	15.375	16	40	190	15	11
151	[0.91, 0.3, 0.2, 0.0001]	0.945274	0.898438	0.727273	0.784314	0.926829	15.375	16	40	190	15	11
152	[0.91, 0.5, 0.2, 0.0001]	0.945545	0.902344	0.740741	0.784314	0.931707	14.35	15	40	191	14	11
153	[0.87, 0.9, 0.2, 0.0001]	0.945813	0.90625	0.754717	0.784314	0.936585	13.325	14	40	192	13	11
154	[0.89, 0.9, 0.2, 0.0001]	0.945813	0.90625	0.754717	0.784314	0.936585	13.325	14	40	192	13	11
155	[0.91, 0.3, 0.0, 0.001]	0.945813	0.90625	0.754717	0.784314	0.936585	13.325	14	40	192	13	11
156	[0.91, 0.7, 0.2, 0.0001]	0.945813	0.90625	0.754717	0.784314	0.936585	13.325	14	40	192	13	11
157	[0.91, 0.9, 0.2, 0.0001]	0.945813	0.90625	0.754717	0.784314	0.936585	13.325	14	40	192	13	11
158	[0.93, 0.3, 0.2, 0.0001]	0.945813	0.90625	0.754717	0.784314	0.936585	13.325	14	40	192	13	11
159	[0.93, 0.5, 0.2, 0.0001]	0.945813	0.90625	0.754717	0.784314	0.936585	13.325	14	40	192	13	11
160	[0.93, 0.7, 0.2, 0.0001]	0.945813	0.90625	0.754717	0.784314	0.936585	13.325	14	40	192	13	11
161	[0.93, 0.9, 0.2, 0.0001]	0.945813	0.90625	0.754717	0.784314	0.936585	13.325	14	40	192	13	11
162	[0.91, 0.5, 0.0, 0.001]	0.946341	0.914062	0.784314	0.784314	0.946341	11.275	12	40	194	11	11
163	[0.89, 0.9, 0.0, 0.001]	0.946602	0.917969	0.8	0.784314	0.95122	10.25	11	40	195	10	11
164	[0.91, 0.7, 0.0, 0.001]	0.94686	0.921875	0.816327	0.784314	0.956098	9.225	10	40	196	9	11
165	[0.85, 0.5, 0.05, 0.001]	0.947115	0.925781	0.833333	0.784314	0.960976	8.2	9	40	197	8	11
166	[0.85, 0.7, 0.05, 0.001]	0.947115	0.925781	0.833333	0.784314	0.960976	8.2	9	40	197	8	11
167	[0.87, 0.3, 0.05, 0.001]	0.947115	0.925781	0.833333	0.784314	0.960976	8.2	9	40	197	8	11
168	[0.87, 0.5, 0.05, 0.001]	0.947115	0.925781	0.833333	0.784314	0.960976	8.2	9	40	197	8	11
169	[0.91, 0.9, 0.0, 0.001]	0.947115	0.925781	0.833333	0.784314	0.960976	8.2	9	40	197	8	11
170	[0.93, 0.3, 0.0, 0.001]	0.947115	0.925781	0.833333	0.784314	0.960976	8.2	9	40	197	8	11
171	[0.93, 0.5, 0.0, 0.001]	0.947368	0.929688	0.851064	0.784314	0.965854	7.175	8	40	198	7	11
172	[0.87, 0.7, 0.05, 0.001]	0.948837	0.953125	0.97561	0.784314	0.995122	1.025	2	40	204	1	11
173	[0.85, 0.3, 0.0, 0.001]	0.949239	0.890625	0.694915	0.803922	0.912195	18.439	19	41	187	18	10
174	[0.85, 0.5, 0.0, 0.001]	0.949495	0.894531	0.706897	0.803922	0.917073	17.4146	18	41	188	17	10
175	[0.87, 0.3, 0.0, 0.001]	0.949495	0.894531	0.706897	0.803922	0.917073	17.4146	18	41	188	17	10
176	[0.89, 0.5, 0.2, 0.0001]	0.949495	0.894531	0.706897	0.803922	0.917073	17.4146	18	41	188	17	10
177	[0.85, 0.7, 0.0, 0.001]	0.949749	0.898438	0.719298	0.803922	0.921951	16.3902	17	41	189	16	10
178	[0.87, 0.5, 0.0, 0.001]	0.949749	0.898438	0.719298	0.803922	0.921951	16.3902	17	41	189	16	10
179	[0.89, 0.3, 0.0, 0.001]	0.949749	0.898438	0.719298	0.803922	0.921951	16.3902	17	41	189	16	10
180	[0.97, 0.3, 0.1, 0.0001]	0.949749	0.898438	0.719298	0.803922	0.921951	16.3902	17	41	189	16	10
181	[0.97, 0.5, 0.1, 0.0001]	0.949749	0.898438	0.719298	0.803922	0.921951	16.3902	17	41	189	16	10
182	[0.97, 0.7, 0.1, 0.0001]	0.949749	0.898438	0.719298	0.803922	0.921951	16.3902	17	41	189	16	10
183	[0.87, 0.7, 0.0, 0.001]	0.95	0.902344	0.732143	0.803922	0.926829	15.3659	16	41	190	15	10
184	[0.89, 0.5, 0.0, 0.001]	0.95	0.902344	0.732143	0.803922	0.926829	15.3659	16	41	190	15	10
185	[0.85, 0.9, 0.0, 0.001]	0.950495	0.910156	0.759259	0.803922	0.936585	13.3171	14	41	192	13	10
186	[0.87, 0.9, 0.0, 0.001]	0.950495	0.910156	0.759259	0.803922	0.936585	13.3171	14	41	192	13	10
187	[0.89, 0.7, 0.0, 0.001]	0.950495	0.910156	0.759259	0.803922	0.936585	13.3171	14	41	192	13	10
188	[0.85, 0.3, 0.05, 0.001]	0.95122	0.921875	0.803922	0.803922	0.95122	10.2439	11	41	195	10	10
189	[0.85, 0.3, 0.2, 0.0001]	0.953125	0.878906	0.65625	0.823529	0.892683	22.5238	23	42	183	22	9
190	[0.85, 0.5, 0.2, 0.0001]	0.953125	0.878906	0.65625	0.823529	0.892683	22.5238	23	42	183	22	9
191	[0.85, 0.7, 0.2, 0.0001]	0.953125	0.878906	0.65625	0.823529	0.892683	22.5238	23	42	183	22	9
192	[0.87, 0.3, 0.2, 0.0001]	0.953125	0.878906	0.65625	0.823529	0.892683	22.5238	23	42	183	22	9
193	[0.87, 0.5, 0.2, 0.0001]	0.953125	0.878906	0.65625	0.823529	0.892683	22.5238	23	42	183	22	9
194	[0.87, 0.7, 0.2, 0.0001]	0.953125	0.878906	0.65625	0.823529	0.892683	22.5238	23	42	183	22	9
195	[0.89, 0.3, 0.2, 0.0001]	0.953125	0.878906	0.65625	0.823529	0.892683	22.5238	23	42	183	22	9
196	[0.85, 0.9, 0.2, 0.0001]	0.953368	0.882812	0.666667	0.823529	0.897561	21.5	22	42	184	21	9
197	[0.91, 0.5, 0.2, 1e-05]	0.954315	0.898438	0.711864	0.823529	0.917073	17.4048	18	42	188	17	9
198	[0.91, 0.9, 0.2, 1e-06]	0.954315	0.898438	0.711864	0.823529	0.917073	17.4048	18	42	188	17	9
199	[0.91, 0.9, 0.2, 0.0]	0.954315	0.898438	0.711864	0.823529	0.917073	17.4048	18	42	188	17	9
200	[0.93, 0.3, 0.2, 1e-06]	0.954315	0.898438	0.711864	0.823529	0.917073	17.4048	18	42	188	17	9
201	[0.93, 0.3, 0.2, 0.0]	0.954315	0.898438	0.711864	0.823529	0.917073	17.4048	18	42	188	17	9
202	[0.93, 0.5, 0.2, 1e-06]	0.954315	0.898438	0.711864	0.823529	0.917073	17.4048	18	42	188	17	9
203	[0.93, 0.5, 0.2, 0.0]	0.954315	0.898438	0.711864	0.823529	0.917073	17.4048	18	42	188	17	9
204	[0.89, 0.9, 0.2, 1e-05]	0.954545	0.902344	0.724138	0.823529	0.921951	16.381	17	42	189	16	9
205	[0.91, 0.7, 0.2, 1e-05]	0.954545	0.902344	0.724138	0.823529	0.921951	16.381	17	42	189	16	9
206	[0.91, 0.9, 0.2, 1e-05]	0.954545	0.902344	0.724138	0.823529	0.921951	16.381	17	42	189	16	9
207	[0.93, 0.3, 0.2, 1e-05]	0.954545	0.902344	0.724138	0.823529	0.921951	16.381	17	42	189	16	9
208	[0.93, 0.5, 0.2, 1e-05]	0.954545	0.902344	0.724138	0.823529	0.921951	16.381	17	42	189	16	9
209	[0.93, 0.7, 0.2, 1e-05]	0.954545	0.902344	0.724138	0.823529	0.921951	16.381	17	42	189	16	9
210	[0.93, 0.7, 0.2, 1e-06]	0.954545	0.902344	0.724138	0.823529	0.921951	16.381	17	42	189	16	9
211	[0.93, 0.7, 0.2, 0.0]	0.954545	0.902344	0.724138	0.823529	0.921951	16.381	17	42	189	16	9
212	[0.93, 0.9, 0.2, 1e-05]	0.954545	0.902344	0.724138	0.823529	0.921951	16.381	17	42	189	16	9
213	[0.93, 0.9, 0.2, 1e-06]	0.954545	0.902344	0.724138	0.823529	0.921951	16.381	17	42	189	16	9
214	[0.93, 0.9, 0.2, 0.0]	0.954545	0.902344	0.724138	0.823529	0.921951	16.381	17	42	189	16	9
215	[0.95, 0.3, 0.2, 1e-05]	0.954545	0.902344	0.724138	0.823529	0.921951	16.381	17	42	189	16	9
216	[0.95, 0.3, 0.2, 1e-06]	0.954545	0.902344	0.724138	0.823529	0.921951	16.381	17	42	189	16	9
217	[0.95, 0.3, 0.2, 0.0]	0.954545	0.902344	0.724138	0.823529	0.921951	16.381	17	42	189	16	9
218	[0.95, 0.5, 0.2, 1e-05]	0.954545	0.902344	0.724138	0.823529	0.921951	16.381	17	42	189	16	9
219	[0.95, 0.5, 0.2, 1e-06]	0.954545	0.902344	0.724138	0.823529	0.921951	16.381	17	42	189	16	9
220	[0.95, 0.5, 0.2, 0.0]	0.954545	0.902344	0.724138	0.823529	0.921951	16.381	17	42	189	16	9
221	[0.95, 0.7, 0.2, 1e-05]	0.954545	0.902344	0.724138	0.823529	0.921951	16.381	17	42	189	16	9
222	[0.95, 0.7, 0.2, 1e-06]	0.954545	0.902344	0.724138	0.823529	0.921951	16.381	17	42	189	16	9
223	[0.95, 0.7, 0.2, 0.0]	0.954545	0.902344	0.724138	0.823529	0.921951	16.381	17	42	189	16	9
224	[0.95, 0.9, 0.2, 1e-05]	0.954545	0.902344	0.724138	0.823529	0.921951	16.381	17	42	189	16	9
225	[0.95, 0.9, 0.2, 1e-06]	0.954545	0.902344	0.724138	0.823529	0.921951	16.381	17	42	189	16	9
226	[0.95, 0.9, 0.2, 0.0]	0.954545	0.902344	0.724138	0.823529	0.921951	16.381	17	42	189	16	9
227	[0.99, 0.3, 0.0, 1e-05]	0.954545	0.902344	0.724138	0.823529	0.921951	16.381	17	42	189	16	9
228	[0.99, 0.3, 0.0, 1e-06]	0.954545	0.902344	0.724138	0.823529	0.921951	16.381	17	42	189	16	9
229	[0.99, 0.3, 0.0, 0.0]	0.954545	0.902344	0.724138	0.823529	0.921951	16.381	17	42	189	16	9
230	[0.99, 0.3, 0.05, 1e-05]	0.954545	0.902344	0.724138	0.823529	0.921951	16.381	17	42	189	16	9
231	[0.99, 0.3, 0.05, 1e-06]	0.954545	0.902344	0.724138	0.823529	0.921951	16.381	17	42	189	16	9
232	[0.99, 0.3, 0.05, 0.0]	0.954545	0.902344	0.724138	0.823529	0.921951	16.381	17	42	189	16	9
233	[0.99, 0.3, 0.1, 1e-06]	0.954545	0.902344	0.724138	0.823529	0.921951	16.381	17	42	189	16	9
234	[0.99, 0.3, 0.1, 0.0]	0.954545	0.902344	0.724138	0.823529	0.921951	16.381	17	42	189	16	9
235	[0.99, 0.5, 0.0, 1e-05]	0.954545	0.902344	0.724138	0.823529	0.921951	16.381	17	42	189	16	9
236	[0.99, 0.5, 0.0, 1e-06]	0.954545	0.902344	0.724138	0.823529	0.921951	16.381	17	42	189	16	9
237	[0.99, 0.5, 0.0, 0.0]	0.954545	0.902344	0.724138	0.823529	0.921951	16.381	17	42	189	16	9
238	[0.99, 0.5, 0.05, 1e-05]	0.954545	0.902344	0.724138	0.823529	0.921951	16.381	17	42	189	16	9
239	[0.99, 0.5, 0.05, 1e-06]	0.954545	0.902344	0.724138	0.823529	0.921951	16.381	17	42	189	16	9
240	[0.99, 0.5, 0.05, 0.0]	0.954545	0.902344	0.724138	0.823529	0.921951	16.381	17	42	189	16	9
241	[0.99, 0.5, 0.1, 1e-06]	0.954545	0.902344	0.724138	0.823529	0.921951	16.381	17	42	189	16	9
242	[0.99, 0.5, 0.1, 0.0]	0.954545	0.902344	0.724138	0.823529	0.921951	16.381	17	42	189	16	9
243	[0.99, 0.7, 0.0, 1e-05]	0.954545	0.902344	0.724138	0.823529	0.921951	16.381	17	42	189	16	9
244	[0.99, 0.7, 0.0, 1e-06]	0.954545	0.902344	0.724138	0.823529	0.921951	16.381	17	42	189	16	9
245	[0.99, 0.7, 0.0, 0.0]	0.954545	0.902344	0.724138	0.823529	0.921951	16.381	17	42	189	16	9
246	[0.99, 0.7, 0.05, 1e-05]	0.954545	0.902344	0.724138	0.823529	0.921951	16.381	17	42	189	16	9
247	[0.99, 0.7, 0.05, 1e-06]	0.954545	0.902344	0.724138	0.823529	0.921951	16.381	17	42	189	16	9
248	[0.99, 0.7, 0.05, 0.0]	0.954545	0.902344	0.724138	0.823529	0.921951	16.381	17	42	189	16	9
249	[0.99, 0.7, 0.1, 1e-06]	0.954545	0.902344	0.724138	0.823529	0.921951	16.381	17	42	189	16	9
250	[0.99, 0.7, 0.1, 0.0]	0.954545	0.902344	0.724138	0.823529	0.921951	16.381	17	42	189	16	9
251	[0.99, 0.9, 0.0, 1e-05]	0.954545	0.902344	0.724138	0.823529	0.921951	16.381	17	42	189	16	9
252	[0.99, 0.9, 0.0, 1e-06]	0.954545	0.902344	0.724138	0.823529	0.921951	16.381	17	42	189	16	9
253	[0.99, 0.9, 0.0, 0.0]	0.954545	0.902344	0.724138	0.823529	0.921951	16.381	17	42	189	16	9
254	[0.99, 0.9, 0.05, 1e-05]	0.954545	0.902344	0.724138	0.823529	0.921951	16.381	17	42	189	16	9
255	[0.99, 0.9, 0.05, 1e-06]	0.954545	0.902344	0.724138	0.823529	0.921951	16.381	17	42	189	16	9
256	[0.99, 0.9, 0.05, 0.0]	0.954545	0.902344	0.724138	0.823529	0.921951	16.381	17	42	189	16	9
257	[0.99, 0.9, 0.1, 1e-06]	0.954545	0.902344	0.724138	0.823529	0.921951	16.381	17	42	189	16	9
258	[0.99, 0.9, 0.1, 0.0]	0.954545	0.902344	0.724138	0.823529	0.921951	16.381	17	42	189	16	9
259	[0.99, 0.3, 0.0, 0.0001]	0.954774	0.90625	0.736842	0.823529	0.926829	15.3571	16	42	190	15	9
260	[0.99, 0.5, 0.0, 0.0001]	0.954774	0.90625	0.736842	0.823529	0.926829	15.3571	16	42	190	15	9
261	[0.99, 0.7, 0.0, 0.0001]	0.954774	0.90625	0.736842	0.823529	0.926829	15.3571	16	42	190	15	9
262	[0.99, 0.3, 0.1, 1e-05]	0.955	0.910156	0.75	0.823529	0.931707	14.3333	15	42	191	14	9
263	[0.99, 0.5, 0.1, 1e-05]	0.955	0.910156	0.75	0.823529	0.931707	14.3333	15	42	191	14	9
264	[0.99, 0.7, 0.1, 1e-05]	0.955	0.910156	0.75	0.823529	0.931707	14.3333	15	42	191	14	9
265	[0.99, 0.9, 0.0, 0.0001]	0.955	0.910156	0.75	0.823529	0.931707	14.3333	15	42	191	14	9
266	[0.99, 0.9, 0.1, 1e-05]	0.955	0.910156	0.75	0.823529	0.931707	14.3333	15	42	191	14	9
267	[0.89, 0.9, 0.2, 1e-06]	0.959184	0.902344	0.716667	0.843137	0.917073	17.3953	18	43	188	17	8
268	[0.89, 0.9, 0.2, 0.0]	0.959184	0.902344	0.716667	0.843137	0.917073	17.3953	18	43	188	17	8
269	[0.91, 0.5, 0.2, 1e-06]	0.959184	0.902344	0.716667	0.843137	0.917073	17.3953	18	43	188	17	8
270	[0.91, 0.5, 0.2, 0.0]	0.959184	0.902344	0.716667	0.843137	0.917073	17.3953	18	43	188	17	8
271	[0.91, 0.7, 0.2, 1e-06]	0.959184	0.902344	0.716667	0.843137	0.917073	17.3953	18	43	188	17	8
272	[0.91, 0.7, 0.2, 0.0]	0.959184	0.902344	0.716667	0.843137	0.917073	17.3953	18	43	188	17	8
273	[0.93, 0.5, 0.1, 0.0001]	0.959391	0.90625	0.728814	0.843137	0.921951	16.3721	17	43	189	16	8
274	[0.93, 0.7, 0.1, 0.0001]	0.959391	0.90625	0.728814	0.843137	0.921951	16.3721	17	43	189	16	8
275	[0.93, 0.9, 0.1, 0.0001]	0.959391	0.90625	0.728814	0.843137	0.921951	16.3721	17	43	189	16	8
276	[0.95, 0.3, 0.1, 0.0001]	0.959391	0.90625	0.728814	0.843137	0.921951	16.3721	17	43	189	16	8
277	[0.95, 0.5, 0.1, 0.0001]	0.959391	0.90625	0.728814	0.843137	0.921951	16.3721	17	43	189	16	8
278	[0.95, 0.7, 0.1, 0.0001]	0.959391	0.90625	0.728814	0.843137	0.921951	16.3721	17	43	189	16	8
279	[0.95, 0.9, 0.1, 0.0001]	0.959391	0.90625	0.728814	0.843137	0.921951	16.3721	17	43	189	16	8
280	[0.97, 0.3, 0.05, 0.0001]	0.959391	0.90625	0.728814	0.843137	0.921951	16.3721	17	43	189	16	8
281	[0.97, 0.5, 0.05, 0.0001]	0.959391	0.90625	0.728814	0.843137	0.921951	16.3721	17	43	189	16	8
282	[0.97, 0.7, 0.05, 0.0001]	0.959391	0.90625	0.728814	0.843137	0.921951	16.3721	17	43	189	16	8
283	[0.97, 0.9, 0.05, 0.0001]	0.959391	0.90625	0.728814	0.843137	0.921951	16.3721	17	43	189	16	8
284	[0.97, 0.9, 0.1, 1e-05]	0.963731	0.898438	0.698413	0.862745	0.907317	19.4318	20	44	186	19	7
285	[0.93, 0.7, 0.05, 0.0001]	0.963918	0.902344	0.709677	0.862745	0.912195	18.4091	19	44	187	18	7
286	[0.93, 0.9, 0.05, 0.0001]	0.963918	0.902344	0.709677	0.862745	0.912195	18.4091	19	44	187	18	7
287	[0.95, 0.3, 0.05, 0.0001]	0.963918	0.902344	0.709677	0.862745	0.912195	18.4091	19	44	187	18	7
288	[0.95, 0.5, 0.05, 0.0001]	0.963918	0.902344	0.709677	0.862745	0.912195	18.4091	19	44	187	18	7
289	[0.95, 0.7, 0.05, 0.0001]	0.963918	0.902344	0.709677	0.862745	0.912195	18.4091	19	44	187	18	7
290	[0.95, 0.9, 0.05, 0.0001]	0.963918	0.902344	0.709677	0.862745	0.912195	18.4091	19	44	187	18	7
291	[0.91, 0.7, 0.1, 0.0001]	0.964286	0.910156	0.733333	0.862745	0.921951	16.3636	17	44	189	16	7
292	[0.91, 0.9, 0.1, 0.0001]	0.964286	0.910156	0.733333	0.862745	0.921951	16.3636	17	44	189	16	7
293	[0.93, 0.3, 0.1, 0.0001]	0.964286	0.910156	0.733333	0.862745	0.921951	16.3636	17	44	189	16	7
294	[0.85, 0.3, 0.05, 0.0001]	0.967742	0.878906	0.642857	0.882353	0.878049	25.5556	26	45	180	25	6
295	[0.85, 0.5, 0.05, 0.0001]	0.967742	0.878906	0.642857	0.882353	0.878049	25.5556	26	45	180	25	6
296	[0.85, 0.7, 0.05, 0.0001]	0.967742	0.878906	0.642857	0.882353	0.878049	25.5556	26	45	180	25	6
297	[0.85, 0.9, 0.05, 0.0001]	0.967742	0.878906	0.642857	0.882353	0.878049	25.5556	26	45	180	25	6
298	[0.87, 0.3, 0.05, 0.0001]	0.967742	0.878906	0.642857	0.882353	0.878049	25.5556	26	45	180	25	6
299	[0.87, 0.5, 0.05, 0.0001]	0.967742	0.878906	0.642857	0.882353	0.878049	25.5556	26	45	180	25	6
300	[0.87, 0.7, 0.05, 0.0001]	0.967742	0.878906	0.642857	0.882353	0.878049	25.5556	26	45	180	25	6
301	[0.87, 0.9, 0.05, 0.0001]	0.967742	0.878906	0.642857	0.882353	0.878049	25.5556	26	45	180	25	6
302	[0.89, 0.3, 0.05, 0.0001]	0.967742	0.878906	0.642857	0.882353	0.878049	25.5556	26	45	180	25	6
303	[0.89, 0.5, 0.05, 0.0001]	0.967742	0.878906	0.642857	0.882353	0.878049	25.5556	26	45	180	25	6
304	[0.89, 0.7, 0.05, 0.0001]	0.967742	0.878906	0.642857	0.882353	0.878049	25.5556	26	45	180	25	6
305	[0.89, 0.9, 0.05, 0.0001]	0.967742	0.878906	0.642857	0.882353	0.878049	25.5556	26	45	180	25	6
306	[0.91, 0.3, 0.05, 0.0001]	0.967742	0.878906	0.642857	0.882353	0.878049	25.5556	26	45	180	25	6
307	[0.91, 0.5, 0.05, 0.0001]	0.967742	0.878906	0.642857	0.882353	0.878049	25.5556	26	45	180	25	6
308	[0.91, 0.7, 0.05, 0.0001]	0.967742	0.878906	0.642857	0.882353	0.878049	25.5556	26	45	180	25	6
309	[0.93, 0.3, 0.05, 0.0001]	0.967742	0.878906	0.642857	0.882353	0.878049	25.5556	26	45	180	25	6
310	[0.85, 0.3, 0.1, 0.0001]	0.967914	0.882812	0.652174	0.882353	0.882927	24.5333	25	45	181	24	6
311	[0.85, 0.3, 0.2, 1e-05]	0.967914	0.882812	0.652174	0.882353	0.882927	24.5333	25	45	181	24	6
312	[0.85, 0.3, 0.2, 1e-06]	0.967914	0.882812	0.652174	0.882353	0.882927	24.5333	25	45	181	24	6
313	[0.85, 0.3, 0.2, 0.0]	0.967914	0.882812	0.652174	0.882353	0.882927	24.5333	25	45	181	24	6
314	[0.85, 0.5, 0.1, 0.0001]	0.967914	0.882812	0.652174	0.882353	0.882927	24.5333	25	45	181	24	6
315	[0.85, 0.5, 0.2, 1e-05]	0.967914	0.882812	0.652174	0.882353	0.882927	24.5333	25	45	181	24	6
316	[0.85, 0.5, 0.2, 1e-06]	0.967914	0.882812	0.652174	0.882353	0.882927	24.5333	25	45	181	24	6
317	[0.85, 0.5, 0.2, 0.0]	0.967914	0.882812	0.652174	0.882353	0.882927	24.5333	25	45	181	24	6
318	[0.85, 0.7, 0.1, 0.0001]	0.967914	0.882812	0.652174	0.882353	0.882927	24.5333	25	45	181	24	6
319	[0.85, 0.7, 0.2, 1e-05]	0.967914	0.882812	0.652174	0.882353	0.882927	24.5333	25	45	181	24	6
320	[0.85, 0.7, 0.2, 1e-06]	0.967914	0.882812	0.652174	0.882353	0.882927	24.5333	25	45	181	24	6
321	[0.85, 0.7, 0.2, 0.0]	0.967914	0.882812	0.652174	0.882353	0.882927	24.5333	25	45	181	24	6
322	[0.85, 0.9, 0.1, 0.0001]	0.967914	0.882812	0.652174	0.882353	0.882927	24.5333	25	45	181	24	6
323	[0.85, 0.9, 0.2, 1e-05]	0.967914	0.882812	0.652174	0.882353	0.882927	24.5333	25	45	181	24	6
324	[0.85, 0.9, 0.2, 1e-06]	0.967914	0.882812	0.652174	0.882353	0.882927	24.5333	25	45	181	24	6
325	[0.85, 0.9, 0.2, 0.0]	0.967914	0.882812	0.652174	0.882353	0.882927	24.5333	25	45	181	24	6
326	[0.87, 0.3, 0.1, 0.0001]	0.967914	0.882812	0.652174	0.882353	0.882927	24.5333	25	45	181	24	6
327	[0.87, 0.3, 0.2, 1e-05]	0.967914	0.882812	0.652174	0.882353	0.882927	24.5333	25	45	181	24	6
328	[0.87, 0.3, 0.2, 1e-06]	0.967914	0.882812	0.652174	0.882353	0.882927	24.5333	25	45	181	24	6
329	[0.87, 0.3, 0.2, 0.0]	0.967914	0.882812	0.652174	0.882353	0.882927	24.5333	25	45	181	24	6
330	[0.87, 0.5, 0.1, 0.0001]	0.967914	0.882812	0.652174	0.882353	0.882927	24.5333	25	45	181	24	6
331	[0.87, 0.5, 0.2, 1e-05]	0.967914	0.882812	0.652174	0.882353	0.882927	24.5333	25	45	181	24	6
332	[0.87, 0.5, 0.2, 1e-06]	0.967914	0.882812	0.652174	0.882353	0.882927	24.5333	25	45	181	24	6
333	[0.87, 0.5, 0.2, 0.0]	0.967914	0.882812	0.652174	0.882353	0.882927	24.5333	25	45	181	24	6
334	[0.87, 0.7, 0.1, 0.0001]	0.967914	0.882812	0.652174	0.882353	0.882927	24.5333	25	45	181	24	6
335	[0.87, 0.7, 0.2, 1e-05]	0.967914	0.882812	0.652174	0.882353	0.882927	24.5333	25	45	181	24	6
336	[0.87, 0.7, 0.2, 1e-06]	0.967914	0.882812	0.652174	0.882353	0.882927	24.5333	25	45	181	24	6
337	[0.87, 0.7, 0.2, 0.0]	0.967914	0.882812	0.652174	0.882353	0.882927	24.5333	25	45	181	24	6
338	[0.87, 0.9, 0.1, 0.0001]	0.967914	0.882812	0.652174	0.882353	0.882927	24.5333	25	45	181	24	6
339	[0.87, 0.9, 0.2, 1e-05]	0.967914	0.882812	0.652174	0.882353	0.882927	24.5333	25	45	181	24	6
340	[0.87, 0.9, 0.2, 1e-06]	0.967914	0.882812	0.652174	0.882353	0.882927	24.5333	25	45	181	24	6
341	[0.87, 0.9, 0.2, 0.0]	0.967914	0.882812	0.652174	0.882353	0.882927	24.5333	25	45	181	24	6
342	[0.89, 0.3, 0.1, 0.0001]	0.967914	0.882812	0.652174	0.882353	0.882927	24.5333	25	45	181	24	6
343	[0.89, 0.3, 0.2, 1e-05]	0.967914	0.882812	0.652174	0.882353	0.882927	24.5333	25	45	181	24	6
344	[0.89, 0.3, 0.2, 1e-06]	0.967914	0.882812	0.652174	0.882353	0.882927	24.5333	25	45	181	24	6
345	[0.89, 0.3, 0.2, 0.0]	0.967914	0.882812	0.652174	0.882353	0.882927	24.5333	25	45	181	24	6
346	[0.89, 0.5, 0.1, 0.0001]	0.967914	0.882812	0.652174	0.882353	0.882927	24.5333	25	45	181	24	6
347	[0.89, 0.5, 0.2, 1e-05]	0.967914	0.882812	0.652174	0.882353	0.882927	24.5333	25	45	181	24	6
348	[0.89, 0.5, 0.2, 1e-06]	0.967914	0.882812	0.652174	0.882353	0.882927	24.5333	25	45	181	24	6
349	[0.89, 0.5, 0.2, 0.0]	0.967914	0.882812	0.652174	0.882353	0.882927	24.5333	25	45	181	24	6
350	[0.89, 0.7, 0.1, 0.0001]	0.967914	0.882812	0.652174	0.882353	0.882927	24.5333	25	45	181	24	6
351	[0.89, 0.7, 0.2, 1e-05]	0.967914	0.882812	0.652174	0.882353	0.882927	24.5333	25	45	181	24	6
352	[0.89, 0.7, 0.2, 1e-06]	0.967914	0.882812	0.652174	0.882353	0.882927	24.5333	25	45	181	24	6
353	[0.89, 0.7, 0.2, 0.0]	0.967914	0.882812	0.652174	0.882353	0.882927	24.5333	25	45	181	24	6
354	[0.91, 0.3, 0.1, 0.0001]	0.967914	0.882812	0.652174	0.882353	0.882927	24.5333	25	45	181	24	6
355	[0.91, 0.3, 0.2, 1e-05]	0.967914	0.882812	0.652174	0.882353	0.882927	24.5333	25	45	181	24	6
356	[0.91, 0.3, 0.2, 1e-06]	0.967914	0.882812	0.652174	0.882353	0.882927	24.5333	25	45	181	24	6
357	[0.91, 0.3, 0.2, 0.0]	0.967914	0.882812	0.652174	0.882353	0.882927	24.5333	25	45	181	24	6
358	[0.89, 0.9, 0.1, 0.0001]	0.968085	0.886719	0.661765	0.882353	0.887805	23.5111	24	45	182	23	6
359	[0.91, 0.9, 0.05, 0.0001]	0.968085	0.886719	0.661765	0.882353	0.887805	23.5111	24	45	182	23	6
360	[0.95, 0.3, 0.1, 1e-05]	0.968421	0.894531	0.681818	0.882353	0.897561	21.4667	22	45	184	21	6
361	[0.95, 0.5, 0.1, 1e-05]	0.968421	0.894531	0.681818	0.882353	0.897561	21.4667	22	45	184	21	6
362	[0.95, 0.7, 0.1, 1e-05]	0.968421	0.894531	0.681818	0.882353	0.897561	21.4667	22	45	184	21	6
363	[0.95, 0.9, 0.1, 1e-05]	0.968421	0.894531	0.681818	0.882353	0.897561	21.4667	22	45	184	21	6
364	[0.91, 0.5, 0.1, 0.0001]	0.968586	0.898438	0.692308	0.882353	0.902439	20.4444	21	45	185	20	6
365	[0.95, 0.3, 0.0, 0.0001]	0.968586	0.898438	0.692308	0.882353	0.902439	20.4444	21	45	185	20	6
366	[0.95, 0.5, 0.0, 0.0001]	0.968586	0.898438	0.692308	0.882353	0.902439	20.4444	21	45	185	20	6
367	[0.95, 0.7, 0.0, 0.0001]	0.968586	0.898438	0.692308	0.882353	0.902439	20.4444	21	45	185	20	6
368	[0.95, 0.9, 0.0, 0.0001]	0.968586	0.898438	0.692308	0.882353	0.902439	20.4444	21	45	185	20	6
369	[0.97, 0.3, 0.0, 0.0001]	0.968586	0.898438	0.692308	0.882353	0.902439	20.4444	21	45	185	20	6
370	[0.97, 0.3, 0.0, 1e-05]	0.968586	0.898438	0.692308	0.882353	0.902439	20.4444	21	45	185	20	6
371	[0.97, 0.3, 0.0, 1e-06]	0.968586	0.898438	0.692308	0.882353	0.902439	20.4444	21	45	185	20	6
372	[0.97, 0.3, 0.0, 0.0]	0.968586	0.898438	0.692308	0.882353	0.902439	20.4444	21	45	185	20	6
373	[0.97, 0.3, 0.05, 1e-05]	0.968586	0.898438	0.692308	0.882353	0.902439	20.4444	21	45	185	20	6
374	[0.97, 0.3, 0.05, 1e-06]	0.968586	0.898438	0.692308	0.882353	0.902439	20.4444	21	45	185	20	6
375	[0.97, 0.3, 0.05, 0.0]	0.968586	0.898438	0.692308	0.882353	0.902439	20.4444	21	45	185	20	6
376	[0.97, 0.3, 0.1, 1e-05]	0.968586	0.898438	0.692308	0.882353	0.902439	20.4444	21	45	185	20	6
377	[0.97, 0.3, 0.1, 1e-06]	0.968586	0.898438	0.692308	0.882353	0.902439	20.4444	21	45	185	20	6
378	[0.97, 0.3, 0.1, 0.0]	0.968586	0.898438	0.692308	0.882353	0.902439	20.4444	21	45	185	20	6
379	[0.97, 0.5, 0.0, 0.0001]	0.968586	0.898438	0.692308	0.882353	0.902439	20.4444	21	45	185	20	6
380	[0.97, 0.5, 0.0, 1e-05]	0.968586	0.898438	0.692308	0.882353	0.902439	20.4444	21	45	185	20	6
381	[0.97, 0.5, 0.0, 1e-06]	0.968586	0.898438	0.692308	0.882353	0.902439	20.4444	21	45	185	20	6
382	[0.97, 0.5, 0.0, 0.0]	0.968586	0.898438	0.692308	0.882353	0.902439	20.4444	21	45	185	20	6
383	[0.97, 0.5, 0.05, 1e-05]	0.968586	0.898438	0.692308	0.882353	0.902439	20.4444	21	45	185	20	6
384	[0.97, 0.5, 0.05, 1e-06]	0.968586	0.898438	0.692308	0.882353	0.902439	20.4444	21	45	185	20	6
385	[0.97, 0.5, 0.05, 0.0]	0.968586	0.898438	0.692308	0.882353	0.902439	20.4444	21	45	185	20	6
386	[0.97, 0.5, 0.1, 1e-05]	0.968586	0.898438	0.692308	0.882353	0.902439	20.4444	21	45	185	20	6
387	[0.97, 0.5, 0.1, 1e-06]	0.968586	0.898438	0.692308	0.882353	0.902439	20.4444	21	45	185	20	6
388	[0.97, 0.5, 0.1, 0.0]	0.968586	0.898438	0.692308	0.882353	0.902439	20.4444	21	45	185	20	6
389	[0.97, 0.7, 0.0, 0.0001]	0.968586	0.898438	0.692308	0.882353	0.902439	20.4444	21	45	185	20	6
390	[0.97, 0.7, 0.0, 1e-05]	0.968586	0.898438	0.692308	0.882353	0.902439	20.4444	21	45	185	20	6
391	[0.97, 0.7, 0.0, 1e-06]	0.968586	0.898438	0.692308	0.882353	0.902439	20.4444	21	45	185	20	6
392	[0.97, 0.7, 0.0, 0.0]	0.968586	0.898438	0.692308	0.882353	0.902439	20.4444	21	45	185	20	6
393	[0.97, 0.7, 0.05, 1e-05]	0.968586	0.898438	0.692308	0.882353	0.902439	20.4444	21	45	185	20	6
394	[0.97, 0.7, 0.05, 1e-06]	0.968586	0.898438	0.692308	0.882353	0.902439	20.4444	21	45	185	20	6
395	[0.97, 0.7, 0.05, 0.0]	0.968586	0.898438	0.692308	0.882353	0.902439	20.4444	21	45	185	20	6
396	[0.97, 0.7, 0.1, 1e-05]	0.968586	0.898438	0.692308	0.882353	0.902439	20.4444	21	45	185	20	6
397	[0.97, 0.7, 0.1, 1e-06]	0.968586	0.898438	0.692308	0.882353	0.902439	20.4444	21	45	185	20	6
398	[0.97, 0.7, 0.1, 0.0]	0.968586	0.898438	0.692308	0.882353	0.902439	20.4444	21	45	185	20	6
399	[0.97, 0.9, 0.0, 0.0001]	0.968586	0.898438	0.692308	0.882353	0.902439	20.4444	21	45	185	20	6
400	[0.97, 0.9, 0.0, 1e-05]	0.968586	0.898438	0.692308	0.882353	0.902439	20.4444	21	45	185	20	6
401	[0.97, 0.9, 0.0, 1e-06]	0.968586	0.898438	0.692308	0.882353	0.902439	20.4444	21	45	185	20	6
402	[0.97, 0.9, 0.0, 0.0]	0.968586	0.898438	0.692308	0.882353	0.902439	20.4444	21	45	185	20	6
403	[0.97, 0.9, 0.05, 1e-05]	0.968586	0.898438	0.692308	0.882353	0.902439	20.4444	21	45	185	20	6
404	[0.97, 0.9, 0.05, 1e-06]	0.968586	0.898438	0.692308	0.882353	0.902439	20.4444	21	45	185	20	6
405	[0.97, 0.9, 0.05, 0.0]	0.968586	0.898438	0.692308	0.882353	0.902439	20.4444	21	45	185	20	6
406	[0.97, 0.9, 0.1, 1e-06]	0.968586	0.898438	0.692308	0.882353	0.902439	20.4444	21	45	185	20	6
407	[0.97, 0.9, 0.1, 0.0]	0.968586	0.898438	0.692308	0.882353	0.902439	20.4444	21	45	185	20	6
408	[0.93, 0.5, 0.05, 0.0001]	0.968912	0.90625	0.714286	0.882353	0.912195	18.4	19	45	187	18	6
409	[0.85, 0.3, 0.0, 0.0001]	0.97191	0.855469	0.589744	0.901961	0.843902	32.6957	33	46	173	32	5
410	[0.85, 0.3, 0.0, 1e-05]	0.97191	0.855469	0.589744	0.901961	0.843902	32.6957	33	46	173	32	5
411	[0.85, 0.3, 0.0, 1e-06]	0.97191	0.855469	0.589744	0.901961	0.843902	32.6957	33	46	173	32	5
412	[0.85, 0.3, 0.0, 0.0]	0.97191	0.855469	0.589744	0.901961	0.843902	32.6957	33	46	173	32	5
413	[0.85, 0.3, 0.05, 1e-05]	0.97191	0.855469	0.589744	0.901961	0.843902	32.6957	33	46	173	32	5
414	[0.85, 0.3, 0.05, 1e-06]	0.97191	0.855469	0.589744	0.901961	0.843902	32.6957	33	46	173	32	5
415	[0.85, 0.3, 0.05, 0.0]	0.97191	0.855469	0.589744	0.901961	0.843902	32.6957	33	46	173	32	5
416	[0.85, 0.3, 0.1, 1e-06]	0.97191	0.855469	0.589744	0.901961	0.843902	32.6957	33	46	173	32	5
417	[0.85, 0.3, 0.1, 0.0]	0.97191	0.855469	0.589744	0.901961	0.843902	32.6957	33	46	173	32	5
418	[0.85, 0.5, 0.0, 1e-05]	0.97191	0.855469	0.589744	0.901961	0.843902	32.6957	33	46	173	32	5
419	[0.85, 0.5, 0.0, 1e-06]	0.97191	0.855469	0.589744	0.901961	0.843902	32.6957	33	46	173	32	5
420	[0.85, 0.5, 0.0, 0.0]	0.97191	0.855469	0.589744	0.901961	0.843902	32.6957	33	46	173	32	5
421	[0.85, 0.5, 0.05, 1e-05]	0.97191	0.855469	0.589744	0.901961	0.843902	32.6957	33	46	173	32	5
422	[0.85, 0.5, 0.05, 1e-06]	0.97191	0.855469	0.589744	0.901961	0.843902	32.6957	33	46	173	32	5
423	[0.85, 0.5, 0.05, 0.0]	0.97191	0.855469	0.589744	0.901961	0.843902	32.6957	33	46	173	32	5
424	[0.85, 0.5, 0.1, 1e-06]	0.97191	0.855469	0.589744	0.901961	0.843902	32.6957	33	46	173	32	5
425	[0.85, 0.5, 0.1, 0.0]	0.97191	0.855469	0.589744	0.901961	0.843902	32.6957	33	46	173	32	5
426	[0.87, 0.3, 0.0, 1e-05]	0.97191	0.855469	0.589744	0.901961	0.843902	32.6957	33	46	173	32	5
427	[0.87, 0.3, 0.0, 1e-06]	0.97191	0.855469	0.589744	0.901961	0.843902	32.6957	33	46	173	32	5
428	[0.87, 0.3, 0.0, 0.0]	0.97191	0.855469	0.589744	0.901961	0.843902	32.6957	33	46	173	32	5
429	[0.87, 0.3, 0.05, 1e-05]	0.97191	0.855469	0.589744	0.901961	0.843902	32.6957	33	46	173	32	5
430	[0.87, 0.3, 0.05, 1e-06]	0.97191	0.855469	0.589744	0.901961	0.843902	32.6957	33	46	173	32	5
431	[0.87, 0.3, 0.05, 0.0]	0.97191	0.855469	0.589744	0.901961	0.843902	32.6957	33	46	173	32	5
432	[0.87, 0.3, 0.1, 1e-06]	0.97191	0.855469	0.589744	0.901961	0.843902	32.6957	33	46	173	32	5
433	[0.87, 0.3, 0.1, 0.0]	0.97191	0.855469	0.589744	0.901961	0.843902	32.6957	33	46	173	32	5
434	[0.85, 0.3, 0.1, 1e-05]	0.972067	0.859375	0.597403	0.901961	0.84878	31.6739	32	46	174	31	5
435	[0.87, 0.3, 0.0, 0.0001]	0.972067	0.859375	0.597403	0.901961	0.84878	31.6739	32	46	174	31	5
436	[0.87, 0.5, 0.0, 1e-05]	0.972067	0.859375	0.597403	0.901961	0.84878	31.6739	32	46	174	31	5
437	[0.87, 0.5, 0.0, 1e-06]	0.972067	0.859375	0.597403	0.901961	0.84878	31.6739	32	46	174	31	5
438	[0.87, 0.5, 0.0, 0.0]	0.972067	0.859375	0.597403	0.901961	0.84878	31.6739	32	46	174	31	5
439	[0.87, 0.5, 0.05, 1e-05]	0.972067	0.859375	0.597403	0.901961	0.84878	31.6739	32	46	174	31	5
440	[0.87, 0.5, 0.05, 1e-06]	0.972067	0.859375	0.597403	0.901961	0.84878	31.6739	32	46	174	31	5
441	[0.87, 0.5, 0.05, 0.0]	0.972067	0.859375	0.597403	0.901961	0.84878	31.6739	32	46	174	31	5
442	[0.87, 0.5, 0.1, 1e-06]	0.972067	0.859375	0.597403	0.901961	0.84878	31.6739	32	46	174	31	5
443	[0.87, 0.5, 0.1, 0.0]	0.972067	0.859375	0.597403	0.901961	0.84878	31.6739	32	46	174	31	5
444	[0.89, 0.3, 0.0, 1e-05]	0.972067	0.859375	0.597403	0.901961	0.84878	31.6739	32	46	174	31	5
445	[0.89, 0.3, 0.0, 1e-06]	0.972067	0.859375	0.597403	0.901961	0.84878	31.6739	32	46	174	31	5
446	[0.89, 0.3, 0.0, 0.0]	0.972067	0.859375	0.597403	0.901961	0.84878	31.6739	32	46	174	31	5
447	[0.89, 0.3, 0.05, 1e-05]	0.972067	0.859375	0.597403	0.901961	0.84878	31.6739	32	46	174	31	5
448	[0.89, 0.3, 0.05, 1e-06]	0.972067	0.859375	0.597403	0.901961	0.84878	31.6739	32	46	174	31	5
449	[0.89, 0.3, 0.05, 0.0]	0.972067	0.859375	0.597403	0.901961	0.84878	31.6739	32	46	174	31	5
450	[0.89, 0.3, 0.1, 1e-06]	0.972067	0.859375	0.597403	0.901961	0.84878	31.6739	32	46	174	31	5
451	[0.89, 0.3, 0.1, 0.0]	0.972067	0.859375	0.597403	0.901961	0.84878	31.6739	32	46	174	31	5
452	[0.85, 0.5, 0.0, 0.0001]	0.972222	0.863281	0.605263	0.901961	0.853659	30.6522	31	46	175	30	5
453	[0.85, 0.5, 0.1, 1e-05]	0.972222	0.863281	0.605263	0.901961	0.853659	30.6522	31	46	175	30	5
454	[0.85, 0.7, 0.0, 0.0001]	0.972222	0.863281	0.605263	0.901961	0.853659	30.6522	31	46	175	30	5
455	[0.85, 0.7, 0.0, 1e-05]	0.972222	0.863281	0.605263	0.901961	0.853659	30.6522	31	46	175	30	5
456	[0.85, 0.7, 0.0, 1e-06]	0.972222	0.863281	0.605263	0.901961	0.853659	30.6522	31	46	175	30	5
457	[0.85, 0.7, 0.0, 0.0]	0.972222	0.863281	0.605263	0.901961	0.853659	30.6522	31	46	175	30	5
458	[0.85, 0.7, 0.05, 1e-05]	0.972222	0.863281	0.605263	0.901961	0.853659	30.6522	31	46	175	30	5
459	[0.85, 0.7, 0.05, 1e-06]	0.972222	0.863281	0.605263	0.901961	0.853659	30.6522	31	46	175	30	5
460	[0.85, 0.7, 0.05, 0.0]	0.972222	0.863281	0.605263	0.901961	0.853659	30.6522	31	46	175	30	5
461	[0.85, 0.7, 0.1, 1e-05]	0.972222	0.863281	0.605263	0.901961	0.853659	30.6522	31	46	175	30	5
462	[0.85, 0.7, 0.1, 1e-06]	0.972222	0.863281	0.605263	0.901961	0.853659	30.6522	31	46	175	30	5
463	[0.85, 0.7, 0.1, 0.0]	0.972222	0.863281	0.605263	0.901961	0.853659	30.6522	31	46	175	30	5
464	[0.85, 0.9, 0.0, 1e-05]	0.972222	0.863281	0.605263	0.901961	0.853659	30.6522	31	46	175	30	5
465	[0.85, 0.9, 0.0, 1e-06]	0.972222	0.863281	0.605263	0.901961	0.853659	30.6522	31	46	175	30	5
466	[0.85, 0.9, 0.0, 0.0]	0.972222	0.863281	0.605263	0.901961	0.853659	30.6522	31	46	175	30	5
467	[0.85, 0.9, 0.05, 1e-05]	0.972222	0.863281	0.605263	0.901961	0.853659	30.6522	31	46	175	30	5
468	[0.85, 0.9, 0.05, 1e-06]	0.972222	0.863281	0.605263	0.901961	0.853659	30.6522	31	46	175	30	5
469	[0.85, 0.9, 0.05, 0.0]	0.972222	0.863281	0.605263	0.901961	0.853659	30.6522	31	46	175	30	5
470	[0.85, 0.9, 0.1, 1e-06]	0.972222	0.863281	0.605263	0.901961	0.853659	30.6522	31	46	175	30	5
471	[0.85, 0.9, 0.1, 0.0]	0.972222	0.863281	0.605263	0.901961	0.853659	30.6522	31	46	175	30	5
472	[0.87, 0.3, 0.1, 1e-05]	0.972222	0.863281	0.605263	0.901961	0.853659	30.6522	31	46	175	30	5
473	[0.87, 0.5, 0.0, 0.0001]	0.972222	0.863281	0.605263	0.901961	0.853659	30.6522	31	46	175	30	5
474	[0.87, 0.5, 0.1, 1e-05]	0.972222	0.863281	0.605263	0.901961	0.853659	30.6522	31	46	175	30	5
475	[0.87, 0.7, 0.0, 0.0001]	0.972222	0.863281	0.605263	0.901961	0.853659	30.6522	31	46	175	30	5
476	[0.87, 0.7, 0.0, 1e-05]	0.972222	0.863281	0.605263	0.901961	0.853659	30.6522	31	46	175	30	5
477	[0.87, 0.7, 0.0, 1e-06]	0.972222	0.863281	0.605263	0.901961	0.853659	30.6522	31	46	175	30	5
478	[0.87, 0.7, 0.0, 0.0]	0.972222	0.863281	0.605263	0.901961	0.853659	30.6522	31	46	175	30	5
479	[0.87, 0.7, 0.05, 1e-05]	0.972222	0.863281	0.605263	0.901961	0.853659	30.6522	31	46	175	30	5
480	[0.87, 0.7, 0.05, 1e-06]	0.972222	0.863281	0.605263	0.901961	0.853659	30.6522	31	46	175	30	5
481	[0.87, 0.7, 0.05, 0.0]	0.972222	0.863281	0.605263	0.901961	0.853659	30.6522	31	46	175	30	5
482	[0.87, 0.7, 0.1, 1e-06]	0.972222	0.863281	0.605263	0.901961	0.853659	30.6522	31	46	175	30	5
483	[0.87, 0.7, 0.1, 0.0]	0.972222	0.863281	0.605263	0.901961	0.853659	30.6522	31	46	175	30	5
484	[0.87, 0.9, 0.0, 1e-05]	0.972222	0.863281	0.605263	0.901961	0.853659	30.6522	31	46	175	30	5
485	[0.87, 0.9, 0.0, 1e-06]	0.972222	0.863281	0.605263	0.901961	0.853659	30.6522	31	46	175	30	5
486	[0.87, 0.9, 0.0, 0.0]	0.972222	0.863281	0.605263	0.901961	0.853659	30.6522	31	46	175	30	5
487	[0.87, 0.9, 0.05, 1e-05]	0.972222	0.863281	0.605263	0.901961	0.853659	30.6522	31	46	175	30	5
488	[0.87, 0.9, 0.05, 1e-06]	0.972222	0.863281	0.605263	0.901961	0.853659	30.6522	31	46	175	30	5
489	[0.87, 0.9, 0.05, 0.0]	0.972222	0.863281	0.605263	0.901961	0.853659	30.6522	31	46	175	30	5
490	[0.87, 0.9, 0.1, 1e-06]	0.972222	0.863281	0.605263	0.901961	0.853659	30.6522	31	46	175	30	5
491	[0.87, 0.9, 0.1, 0.0]	0.972222	0.863281	0.605263	0.901961	0.853659	30.6522	31	46	175	30	5
492	[0.89, 0.3, 0.0, 0.0001]	0.972222	0.863281	0.605263	0.901961	0.853659	30.6522	31	46	175	30	5
493	[0.89, 0.5, 0.0, 0.0001]	0.972222	0.863281	0.605263	0.901961	0.853659	30.6522	31	46	175	30	5
494	[0.89, 0.5, 0.0, 1e-05]	0.972222	0.863281	0.605263	0.901961	0.853659	30.6522	31	46	175	30	5
495	[0.89, 0.5, 0.0, 1e-06]	0.972222	0.863281	0.605263	0.901961	0.853659	30.6522	31	46	175	30	5
496	[0.89, 0.5, 0.0, 0.0]	0.972222	0.863281	0.605263	0.901961	0.853659	30.6522	31	46	175	30	5
497	[0.89, 0.5, 0.05, 1e-05]	0.972222	0.863281	0.605263	0.901961	0.853659	30.6522	31	46	175	30	5
498	[0.89, 0.5, 0.05, 1e-06]	0.972222	0.863281	0.605263	0.901961	0.853659	30.6522	31	46	175	30	5
499	[0.89, 0.5, 0.05, 0.0]	0.972222	0.863281	0.605263	0.901961	0.853659	30.6522	31	46	175	30	5
500	[0.89, 0.5, 0.1, 1e-06]	0.972222	0.863281	0.605263	0.901961	0.853659	30.6522	31	46	175	30	5
501	[0.89, 0.5, 0.1, 0.0]	0.972222	0.863281	0.605263	0.901961	0.853659	30.6522	31	46	175	30	5
502	[0.89, 0.7, 0.0, 0.0001]	0.972222	0.863281	0.605263	0.901961	0.853659	30.6522	31	46	175	30	5
503	[0.89, 0.7, 0.0, 1e-05]	0.972222	0.863281	0.605263	0.901961	0.853659	30.6522	31	46	175	30	5
504	[0.89, 0.7, 0.0, 1e-06]	0.972222	0.863281	0.605263	0.901961	0.853659	30.6522	31	46	175	30	5
505	[0.89, 0.7, 0.0, 0.0]	0.972222	0.863281	0.605263	0.901961	0.853659	30.6522	31	46	175	30	5
506	[0.89, 0.7, 0.05, 1e-05]	0.972222	0.863281	0.605263	0.901961	0.853659	30.6522	31	46	175	30	5
507	[0.89, 0.7, 0.05, 1e-06]	0.972222	0.863281	0.605263	0.901961	0.853659	30.6522	31	46	175	30	5
508	[0.89, 0.7, 0.05, 0.0]	0.972222	0.863281	0.605263	0.901961	0.853659	30.6522	31	46	175	30	5
509	[0.89, 0.7, 0.1, 1e-06]	0.972222	0.863281	0.605263	0.901961	0.853659	30.6522	31	46	175	30	5
510	[0.89, 0.7, 0.1, 0.0]	0.972222	0.863281	0.605263	0.901961	0.853659	30.6522	31	46	175	30	5
511	[0.85, 0.9, 0.0, 0.0001]	0.972376	0.867188	0.613333	0.901961	0.858537	29.6304	30	46	176	29	5
512	[0.85, 0.9, 0.1, 1e-05]	0.972376	0.867188	0.613333	0.901961	0.858537	29.6304	30	46	176	29	5
513	[0.87, 0.7, 0.1, 1e-05]	0.972376	0.867188	0.613333	0.901961	0.858537	29.6304	30	46	176	29	5
514	[0.87, 0.9, 0.0, 0.0001]	0.972376	0.867188	0.613333	0.901961	0.858537	29.6304	30	46	176	29	5
515	[0.87, 0.9, 0.1, 1e-05]	0.972376	0.867188	0.613333	0.901961	0.858537	29.6304	30	46	176	29	5
516	[0.89, 0.3, 0.1, 1e-05]	0.972376	0.867188	0.613333	0.901961	0.858537	29.6304	30	46	176	29	5
517	[0.89, 0.5, 0.1, 1e-05]	0.972376	0.867188	0.613333	0.901961	0.858537	29.6304	30	46	176	29	5
518	[0.89, 0.7, 0.1, 1e-05]	0.972376	0.867188	0.613333	0.901961	0.858537	29.6304	30	46	176	29	5
519	[0.89, 0.9, 0.0, 1e-05]	0.972376	0.867188	0.613333	0.901961	0.858537	29.6304	30	46	176	29	5
520	[0.89, 0.9, 0.0, 1e-06]	0.972376	0.867188	0.613333	0.901961	0.858537	29.6304	30	46	176	29	5
521	[0.89, 0.9, 0.0, 0.0]	0.972376	0.867188	0.613333	0.901961	0.858537	29.6304	30	46	176	29	5
522	[0.89, 0.9, 0.05, 1e-05]	0.972376	0.867188	0.613333	0.901961	0.858537	29.6304	30	46	176	29	5
523	[0.89, 0.9, 0.05, 1e-06]	0.972376	0.867188	0.613333	0.901961	0.858537	29.6304	30	46	176	29	5
524	[0.89, 0.9, 0.05, 0.0]	0.972376	0.867188	0.613333	0.901961	0.858537	29.6304	30	46	176	29	5
525	[0.89, 0.9, 0.1, 1e-06]	0.972376	0.867188	0.613333	0.901961	0.858537	29.6304	30	46	176	29	5
526	[0.89, 0.9, 0.1, 0.0]	0.972376	0.867188	0.613333	0.901961	0.858537	29.6304	30	46	176	29	5
527	[0.91, 0.3, 0.0, 0.0001]	0.972376	0.867188	0.613333	0.901961	0.858537	29.6304	30	46	176	29	5
528	[0.91, 0.3, 0.0, 1e-05]	0.972376	0.867188	0.613333	0.901961	0.858537	29.6304	30	46	176	29	5
529	[0.91, 0.3, 0.0, 1e-06]	0.972376	0.867188	0.613333	0.901961	0.858537	29.6304	30	46	176	29	5
530	[0.91, 0.3, 0.0, 0.0]	0.972376	0.867188	0.613333	0.901961	0.858537	29.6304	30	46	176	29	5
531	[0.91, 0.3, 0.05, 1e-05]	0.972376	0.867188	0.613333	0.901961	0.858537	29.6304	30	46	176	29	5
532	[0.91, 0.3, 0.05, 1e-06]	0.972376	0.867188	0.613333	0.901961	0.858537	29.6304	30	46	176	29	5
533	[0.91, 0.3, 0.05, 0.0]	0.972376	0.867188	0.613333	0.901961	0.858537	29.6304	30	46	176	29	5
534	[0.91, 0.3, 0.1, 1e-06]	0.972376	0.867188	0.613333	0.901961	0.858537	29.6304	30	46	176	29	5
535	[0.91, 0.3, 0.1, 0.0]	0.972376	0.867188	0.613333	0.901961	0.858537	29.6304	30	46	176	29	5
536	[0.91, 0.5, 0.0, 1e-05]	0.972376	0.867188	0.613333	0.901961	0.858537	29.6304	30	46	176	29	5
537	[0.91, 0.5, 0.0, 1e-06]	0.972376	0.867188	0.613333	0.901961	0.858537	29.6304	30	46	176	29	5
538	[0.91, 0.5, 0.0, 0.0]	0.972376	0.867188	0.613333	0.901961	0.858537	29.6304	30	46	176	29	5
539	[0.91, 0.5, 0.05, 1e-05]	0.972376	0.867188	0.613333	0.901961	0.858537	29.6304	30	46	176	29	5
540	[0.91, 0.5, 0.05, 1e-06]	0.972376	0.867188	0.613333	0.901961	0.858537	29.6304	30	46	176	29	5
541	[0.91, 0.5, 0.05, 0.0]	0.972376	0.867188	0.613333	0.901961	0.858537	29.6304	30	46	176	29	5
542	[0.91, 0.5, 0.1, 1e-06]	0.972376	0.867188	0.613333	0.901961	0.858537	29.6304	30	46	176	29	5
543	[0.91, 0.5, 0.1, 0.0]	0.972376	0.867188	0.613333	0.901961	0.858537	29.6304	30	46	176	29	5
544	[0.91, 0.7, 0.0, 1e-05]	0.972376	0.867188	0.613333	0.901961	0.858537	29.6304	30	46	176	29	5
545	[0.91, 0.7, 0.0, 1e-06]	0.972376	0.867188	0.613333	0.901961	0.858537	29.6304	30	46	176	29	5
546	[0.91, 0.7, 0.0, 0.0]	0.972376	0.867188	0.613333	0.901961	0.858537	29.6304	30	46	176	29	5
547	[0.91, 0.7, 0.05, 1e-05]	0.972376	0.867188	0.613333	0.901961	0.858537	29.6304	30	46	176	29	5
548	[0.91, 0.7, 0.05, 1e-06]	0.972376	0.867188	0.613333	0.901961	0.858537	29.6304	30	46	176	29	5
549	[0.91, 0.7, 0.05, 0.0]	0.972376	0.867188	0.613333	0.901961	0.858537	29.6304	30	46	176	29	5
550	[0.91, 0.7, 0.1, 1e-06]	0.972376	0.867188	0.613333	0.901961	0.858537	29.6304	30	46	176	29	5
551	[0.91, 0.7, 0.1, 0.0]	0.972376	0.867188	0.613333	0.901961	0.858537	29.6304	30	46	176	29	5
552	[0.91, 0.9, 0.0, 1e-05]	0.972376	0.867188	0.613333	0.901961	0.858537	29.6304	30	46	176	29	5
553	[0.91, 0.9, 0.0, 1e-06]	0.972376	0.867188	0.613333	0.901961	0.858537	29.6304	30	46	176	29	5
554	[0.91, 0.9, 0.0, 0.0]	0.972376	0.867188	0.613333	0.901961	0.858537	29.6304	30	46	176	29	5
555	[0.91, 0.9, 0.05, 1e-05]	0.972376	0.867188	0.613333	0.901961	0.858537	29.6304	30	46	176	29	5
556	[0.91, 0.9, 0.05, 1e-06]	0.972376	0.867188	0.613333	0.901961	0.858537	29.6304	30	46	176	29	5
557	[0.91, 0.9, 0.05, 0.0]	0.972376	0.867188	0.613333	0.901961	0.858537	29.6304	30	46	176	29	5
558	[0.91, 0.9, 0.1, 1e-06]	0.972376	0.867188	0.613333	0.901961	0.858537	29.6304	30	46	176	29	5
559	[0.91, 0.9, 0.1, 0.0]	0.972376	0.867188	0.613333	0.901961	0.858537	29.6304	30	46	176	29	5
560	[0.93, 0.3, 0.0, 1e-05]	0.972376	0.867188	0.613333	0.901961	0.858537	29.6304	30	46	176	29	5
561	[0.93, 0.3, 0.0, 1e-06]	0.972376	0.867188	0.613333	0.901961	0.858537	29.6304	30	46	176	29	5
562	[0.93, 0.3, 0.0, 0.0]	0.972376	0.867188	0.613333	0.901961	0.858537	29.6304	30	46	176	29	5
563	[0.93, 0.3, 0.05, 1e-05]	0.972376	0.867188	0.613333	0.901961	0.858537	29.6304	30	46	176	29	5
564	[0.93, 0.3, 0.05, 1e-06]	0.972376	0.867188	0.613333	0.901961	0.858537	29.6304	30	46	176	29	5
565	[0.93, 0.3, 0.05, 0.0]	0.972376	0.867188	0.613333	0.901961	0.858537	29.6304	30	46	176	29	5
566	[0.93, 0.3, 0.1, 1e-06]	0.972376	0.867188	0.613333	0.901961	0.858537	29.6304	30	46	176	29	5
567	[0.93, 0.3, 0.1, 0.0]	0.972376	0.867188	0.613333	0.901961	0.858537	29.6304	30	46	176	29	5
568	[0.93, 0.5, 0.0, 1e-05]	0.972376	0.867188	0.613333	0.901961	0.858537	29.6304	30	46	176	29	5
569	[0.93, 0.5, 0.0, 1e-06]	0.972376	0.867188	0.613333	0.901961	0.858537	29.6304	30	46	176	29	5
570	[0.93, 0.5, 0.0, 0.0]	0.972376	0.867188	0.613333	0.901961	0.858537	29.6304	30	46	176	29	5
571	[0.93, 0.5, 0.05, 1e-05]	0.972376	0.867188	0.613333	0.901961	0.858537	29.6304	30	46	176	29	5
572	[0.93, 0.5, 0.05, 1e-06]	0.972376	0.867188	0.613333	0.901961	0.858537	29.6304	30	46	176	29	5
573	[0.93, 0.5, 0.05, 0.0]	0.972376	0.867188	0.613333	0.901961	0.858537	29.6304	30	46	176	29	5
574	[0.93, 0.5, 0.1, 0.0]	0.972376	0.867188	0.613333	0.901961	0.858537	29.6304	30	46	176	29	5
575	[0.89, 0.9, 0.0, 0.0001]	0.972527	0.871094	0.621622	0.901961	0.863415	28.6087	29	46	177	28	5
576	[0.89, 0.9, 0.1, 1e-05]	0.972527	0.871094	0.621622	0.901961	0.863415	28.6087	29	46	177	28	5
577	[0.91, 0.3, 0.1, 1e-05]	0.972527	0.871094	0.621622	0.901961	0.863415	28.6087	29	46	177	28	5
578	[0.91, 0.5, 0.0, 0.0001]	0.972527	0.871094	0.621622	0.901961	0.863415	28.6087	29	46	177	28	5
579	[0.91, 0.5, 0.1, 1e-05]	0.972527	0.871094	0.621622	0.901961	0.863415	28.6087	29	46	177	28	5
580	[0.91, 0.7, 0.0, 0.0001]	0.972527	0.871094	0.621622	0.901961	0.863415	28.6087	29	46	177	28	5
581	[0.91, 0.7, 0.1, 1e-05]	0.972527	0.871094	0.621622	0.901961	0.863415	28.6087	29	46	177	28	5
582	[0.91, 0.9, 0.1, 1e-05]	0.972527	0.871094	0.621622	0.901961	0.863415	28.6087	29	46	177	28	5
583	[0.93, 0.3, 0.1, 1e-05]	0.972527	0.871094	0.621622	0.901961	0.863415	28.6087	29	46	177	28	5
584	[0.91, 0.9, 0.0, 0.0001]	0.972678	0.875	0.630137	0.901961	0.868293	27.587	28	46	178	27	5
585	[0.93, 0.3, 0.0, 0.0001]	0.972678	0.875	0.630137	0.901961	0.868293	27.587	28	46	178	27	5
586	[0.93, 0.5, 0.0, 0.0001]	0.972678	0.875	0.630137	0.901961	0.868293	27.587	28	46	178	27	5
587	[0.93, 0.5, 0.1, 1e-06]	0.972678	0.875	0.630137	0.901961	0.868293	27.587	28	46	178	27	5
588	[0.93, 0.7, 0.0, 1e-05]	0.973404	0.894531	0.676471	0.901961	0.892683	22.4783	23	46	183	22	5
589	[0.93, 0.7, 0.0, 1e-06]	0.973404	0.894531	0.676471	0.901961	0.892683	22.4783	23	46	183	22	5
590	[0.93, 0.7, 0.0, 0.0]	0.973404	0.894531	0.676471	0.901961	0.892683	22.4783	23	46	183	22	5
591	[0.93, 0.7, 0.05, 1e-05]	0.973404	0.894531	0.676471	0.901961	0.892683	22.4783	23	46	183	22	5
592	[0.93, 0.7, 0.05, 1e-06]	0.973404	0.894531	0.676471	0.901961	0.892683	22.4783	23	46	183	22	5
593	[0.93, 0.7, 0.05, 0.0]	0.973404	0.894531	0.676471	0.901961	0.892683	22.4783	23	46	183	22	5
594	[0.93, 0.7, 0.1, 1e-06]	0.973404	0.894531	0.676471	0.901961	0.892683	22.4783	23	46	183	22	5
595	[0.93, 0.7, 0.1, 0.0]	0.973404	0.894531	0.676471	0.901961	0.892683	22.4783	23	46	183	22	5
596	[0.93, 0.9, 0.0, 1e-05]	0.973404	0.894531	0.676471	0.901961	0.892683	22.4783	23	46	183	22	5
597	[0.93, 0.9, 0.0, 1e-06]	0.973404	0.894531	0.676471	0.901961	0.892683	22.4783	23	46	183	22	5
598	[0.93, 0.9, 0.0, 0.0]	0.973404	0.894531	0.676471	0.901961	0.892683	22.4783	23	46	183	22	5
599	[0.93, 0.9, 0.05, 1e-05]	0.973404	0.894531	0.676471	0.901961	0.892683	22.4783	23	46	183	22	5
600	[0.93, 0.9, 0.05, 1e-06]	0.973404	0.894531	0.676471	0.901961	0.892683	22.4783	23	46	183	22	5
601	[0.93, 0.9, 0.05, 0.0]	0.973404	0.894531	0.676471	0.901961	0.892683	22.4783	23	46	183	22	5
602	[0.93, 0.9, 0.1, 1e-06]	0.973404	0.894531	0.676471	0.901961	0.892683	22.4783	23	46	183	22	5
603	[0.93, 0.9, 0.1, 0.0]	0.973404	0.894531	0.676471	0.901961	0.892683	22.4783	23	46	183	22	5
604	[0.95, 0.3, 0.0, 1e-05]	0.973404	0.894531	0.676471	0.901961	0.892683	22.4783	23	46	183	22	5
605	[0.95, 0.3, 0.0, 1e-06]	0.973404	0.894531	0.676471	0.901961	0.892683	22.4783	23	46	183	22	5
606	[0.95, 0.3, 0.0, 0.0]	0.973404	0.894531	0.676471	0.901961	0.892683	22.4783	23	46	183	22	5
607	[0.95, 0.3, 0.05, 1e-05]	0.973404	0.894531	0.676471	0.901961	0.892683	22.4783	23	46	183	22	5
608	[0.95, 0.3, 0.05, 1e-06]	0.973404	0.894531	0.676471	0.901961	0.892683	22.4783	23	46	183	22	5
609	[0.95, 0.3, 0.05, 0.0]	0.973404	0.894531	0.676471	0.901961	0.892683	22.4783	23	46	183	22	5
610	[0.95, 0.3, 0.1, 1e-06]	0.973404	0.894531	0.676471	0.901961	0.892683	22.4783	23	46	183	22	5
611	[0.95, 0.3, 0.1, 0.0]	0.973404	0.894531	0.676471	0.901961	0.892683	22.4783	23	46	183	22	5
612	[0.95, 0.5, 0.0, 1e-05]	0.973404	0.894531	0.676471	0.901961	0.892683	22.4783	23	46	183	22	5
613	[0.95, 0.5, 0.0, 1e-06]	0.973404	0.894531	0.676471	0.901961	0.892683	22.4783	23	46	183	22	5
614	[0.95, 0.5, 0.0, 0.0]	0.973404	0.894531	0.676471	0.901961	0.892683	22.4783	23	46	183	22	5
615	[0.95, 0.5, 0.05, 1e-05]	0.973404	0.894531	0.676471	0.901961	0.892683	22.4783	23	46	183	22	5
616	[0.95, 0.5, 0.05, 1e-06]	0.973404	0.894531	0.676471	0.901961	0.892683	22.4783	23	46	183	22	5
617	[0.95, 0.5, 0.05, 0.0]	0.973404	0.894531	0.676471	0.901961	0.892683	22.4783	23	46	183	22	5
618	[0.95, 0.5, 0.1, 1e-06]	0.973404	0.894531	0.676471	0.901961	0.892683	22.4783	23	46	183	22	5
619	[0.95, 0.5, 0.1, 0.0]	0.973404	0.894531	0.676471	0.901961	0.892683	22.4783	23	46	183	22	5
620	[0.95, 0.7, 0.0, 1e-05]	0.973404	0.894531	0.676471	0.901961	0.892683	22.4783	23	46	183	22	5
621	[0.95, 0.7, 0.0, 1e-06]	0.973404	0.894531	0.676471	0.901961	0.892683	22.4783	23	46	183	22	5
622	[0.95, 0.7, 0.0, 0.0]	0.973404	0.894531	0.676471	0.901961	0.892683	22.4783	23	46	183	22	5
623	[0.95, 0.7, 0.05, 1e-05]	0.973404	0.894531	0.676471	0.901961	0.892683	22.4783	23	46	183	22	5
624	[0.95, 0.7, 0.05, 1e-06]	0.973404	0.894531	0.676471	0.901961	0.892683	22.4783	23	46	183	22	5
625	[0.95, 0.7, 0.05, 0.0]	0.973404	0.894531	0.676471	0.901961	0.892683	22.4783	23	46	183	22	5
626	[0.95, 0.7, 0.1, 1e-06]	0.973404	0.894531	0.676471	0.901961	0.892683	22.4783	23	46	183	22	5
627	[0.95, 0.7, 0.1, 0.0]	0.973404	0.894531	0.676471	0.901961	0.892683	22.4783	23	46	183	22	5
628	[0.95, 0.9, 0.0, 1e-05]	0.973404	0.894531	0.676471	0.901961	0.892683	22.4783	23	46	183	22	5
629	[0.95, 0.9, 0.0, 1e-06]	0.973404	0.894531	0.676471	0.901961	0.892683	22.4783	23	46	183	22	5
630	[0.95, 0.9, 0.0, 0.0]	0.973404	0.894531	0.676471	0.901961	0.892683	22.4783	23	46	183	22	5
631	[0.95, 0.9, 0.05, 1e-05]	0.973404	0.894531	0.676471	0.901961	0.892683	22.4783	23	46	183	22	5
632	[0.95, 0.9, 0.05, 1e-06]	0.973404	0.894531	0.676471	0.901961	0.892683	22.4783	23	46	183	22	5
633	[0.95, 0.9, 0.05, 0.0]	0.973404	0.894531	0.676471	0.901961	0.892683	22.4783	23	46	183	22	5
634	[0.95, 0.9, 0.1, 1e-06]	0.973404	0.894531	0.676471	0.901961	0.892683	22.4783	23	46	183	22	5
635	[0.95, 0.9, 0.1, 0.0]	0.973404	0.894531	0.676471	0.901961	0.892683	22.4783	23	46	183	22	5
636	[0.93, 0.5, 0.1, 1e-05]	0.973545	0.898438	0.686567	0.901961	0.897561	21.4565	22	46	184	21	5
637	[0.93, 0.7, 0.1, 1e-05]	0.973545	0.898438	0.686567	0.901961	0.897561	21.4565	22	46	184	21	5
638	[0.93, 0.9, 0.1, 1e-05]	0.973545	0.898438	0.686567	0.901961	0.897561	21.4565	22	46	184	21	5
639	[0.93, 0.7, 0.0, 0.0001]	0.973684	0.902344	0.69697	0.901961	0.902439	20.4348	21	46	185	20	5
640	[0.93, 0.9, 0.0, 0.0001]	0.973684	0.902344	0.69697	0.901961	0.902439	20.4348	21	46	185	20	5

## Sheet: Table S4
Table S4. Taxonomic composition of all mesocosms as determined by SourceApp using best performing source attribution parameters. Taxonomic information for each detected genome was determined by GTDBtk. Genome equivalents are given as "GEQ". The values in the cells are sequence depth (X) and sums are shown in row 3 with GEQ shown in row 4.
Genome	Source	Connections	Taxonomy	MST124	MST158	MST164	MST179	MST234	MST278	MST306	MST310	MST352	MST385	MST426	MST471	MST500	MST519	MST543	MST549	MST556	MST594	MST621	MST624	MST676	MST718	MST801	MST811	MST816	MST823	MST873	MST888	MST895	MST913	MST942	MST950
All	NaN	NaN	Sum	572.111	472.464	409.672	482.182	585.923	432.404	401.137	459.892	362.72	439.484	355.149	497.39	527.875	433.788	471.942	485.219	383.717	475.598	472.164	471.686	461.925	453.849	649.824	429.187	499.973	448.385	437.227	540.812	511.461	422.783	637.933	433.445
Genome	NaN	NaN	GEQ	1436.94	1347.61	1214.12	1277.86	1657.52	1306.88	1136.51	1340.18	1085.58	1270.96	1053.61	1455.32	1364.16	1242.35	1384.69	1458.04	1129.28	1334.68	1406.15	1307.44	1319.94	1331.79	1851.77	1284.85	1485.61	1337.68	1284.96	1547.88	1417.67	1247.61	1678.82	1335.94
3300001282_9.fna	environmental	environmental	d__Bacteria;p__Pseudomonadota;c__Gammaproteobacteria;o__Burkholderiales;f__Burkholderiaceae;g__Limnohabitans_A;s__	0.745883	0.785006	0.837773	0.601677	0.98986	0.756216	0.6524	0.779768	0.696479	0.733185	0.631683	0.941966	0.890571	0.837908	0.788496	0.899321	0.723678	0.8567	0.896596	0.815611	0.742159	0.891717	1.18929	0.691626	0.891145	0.735383	0.853695	0.920074	0.928027	0.805189	0.977263	0.843797
3300005662_45.fna	environmental	environmental	d__Bacteria;p__Pseudomonadota;c__Alphaproteobacteria;o__Sphingomonadales;f__Sphingomonadaceae;g__Aquisediminimonas;s__Aquisediminimonas paucimobilis_A	0	0	0.148387	0	0.170877	0	0	0	0	0	0	0	0	0	0	0	0	0.159877	0.167371	0	0	0	0.205571	0	0.157103	0	0.153823	0.164029	0.15671	0	0.174874	0
3300010157_10.fna	environmental	environmental	d__Bacteria;p__Actinomycetota;c__Actinomycetes;o__Mycobacteriales;f__Mycobacteriaceae;g__Mycobacterium;s__	0.427163	0.414498	0.430483	0.298773	0.508559	0.413059	0.339944	0.438756	0.37362	0.388981	0.310756	0.49576	0.315283	0.418706	0.43195	0.47649	0.399405	0.478324	0.534816	0.446598	0.424968	0.489491	0.693587	0.367421	0.49147	0.41166	0.460421	0.47849	0.498259	0.458041	0.572121	0.483761
3300010160_13.fna	environmental	environmental	d__Bacteria;p__Pseudomonadota;c__Alphaproteobacteria;o__Acetobacterales;f__Acetobacteraceae;g__Rhodovarius;s__	0.372435	0.356124	0.338975	0.258087	0.43532	0.369076	0.293026	0.362877	0.354507	0.331107	0.280663	0.482564	0.422008	0.372732	0.355179	0.430834	0.350864	0.438225	0.426312	0.40024	0.384772	0.403861	0.607388	0.324532	0.434098	0.365847	0.413344	0.452288	0.442314	0.365133	0.508341	0.395303
3300010160_19.fna	environmental	environmental	d__Bacteria;p__Planctomycetota;c__Phycisphaerae;o__Phycisphaerales;f__SM1A02;g__UBA966;s__	0.200886	0.211803	0.234451	0.14339	0.230902	0.195019	0.17218	0.215915	0.181331	0.185002	0.15276	0.255348	0.213984	0.220861	0.208377	0.234005	0.195872	0.221447	0.25178	0.209774	0.196649	0.245386	0.316158	0.178208	0.236653	0.197052	0.213909	0.239818	0.235156	0.209987	0.26522	0.221316
3300010160_42.fna	environmental	environmental	d__Bacteria;p__Verrucomicrobiota;c__Verrucomicrobiae;o__Chthoniobacterales;f__Terrimicrobiaceae;g__UBA967;s__UBA967 sp009920585	0.760598	1.05622	1.1706	0.783451	1.23018	0.777444	0.829068	1.03144	0.739106	0.969576	0.748912	0.948274	0.940755	1.12077	1.07705	0.930626	1.02182	0.901891	1.27464	0.872349	0.770129	1.19311	1.17066	0.75557	0.964113	0.725619	0.892946	0.966008	1.11231	1.14165	0.954709	1.13664
3300010160_49.fna	environmental	environmental	d__Bacteria;p__Actinomycetota;c__Actinomycetes;o__Actinomycetales;f__Microbacteriaceae;g__MWH-TA3;s__	0.185246	0.180488	0.191511	0.147494	0.230747	0.187566	0.15782	0.196193	0.168659	0.186273	0.148467	0.22614	0.183948	0.196656	0.187673	0.21626	0.179339	0.207708	0.216083	0.216326	0.182222	0.22008	0.266413	0.170255	0.221919	0.177575	0.218718	0.218119	0.230003	0.192262	0.237469	0.199678
3300010160_56.fna	environmental	environmental	d__Bacteria;p__Dependentiae;c__Babeliae;o__Babeliales;f__CAIQNR01;g__CANNBR01;s__	1.66662	1.73475	1.83843	1.182	1.98601	1.69119	1.35463	1.84692	1.58397	1.62036	1.4014	1.98082	1.73425	1.90472	1.82586	2.02636	1.65155	2.00194	2.10511	1.94353	1.72036	2.04602	2.35168	1.62958	2.04407	1.66959	1.91143	2.0469	1.72435	1.76753	2.01181	1.85645
3300010160_68.fna	environmental	environmental	d__Bacteria;p__Actinomycetota;c__Actinomycetes;o__Nanopelagicales;f__Nanopelagicaceae;g__Planktophila;s__	0.388479	0.35713	0.366408	0.263767	0.436261	0.408366	0.289362	0.376154	0.347998	0.350828	0.293031	0.443039	0.281901	0.387342	0.388601	0.454897	0.363124	0.446018	0.449325	0.415307	0.37607	0.399822	0.566932	0.354217	0.462585	0.359885	0.428523	0.483088	0.411749	0.394242	0.481642	0.412453
3300010160_7.fna	environmental	environmental	d__Bacteria;p__Verrucomicrobiota;c__Verrucomicrobiae;o__Verrucomicrobiales;f__V1-33;g__CAIZWU01;s__	0.843004	0.731275	0.775148	0.571249	0.954056	0.876812	0.625439	0.709743	0.789926	0.734518	0.651083	1.06528	0.80703	0.772867	0.7075	1.0098	0.680123	0.999551	0.859224	0.946289	0.859943	0.810914	1.36269	0.77092	1.01539	0.843612	0.951807	1.04514	0.953418	0.737907	1.10247	0.765225
3300010316_6.fna	environmental	environmental	d__Bacteria;p__Bacteroidota;c__Bacteroidia;o__Chitinophagales;f__Saprospiraceae;g__BJGN01;s__BJGN01 sp017858735	0.240301	0.271406	0.292255	0.180842	0.298702	0.252884	0.203353	0.273954	0.227187	0.23826	0.203975	0.30518	0.264322	0.297814	0.288855	0.290443	0.253927	0.27688	0.328104	0.280779	0.2483	0.318447	0.367089	0.244406	0.291961	0.231822	0.281113	0.308169	0.261015	0.280353	0.29705	0.280878
3300010354_33.fna	environmental	environmental	d__Bacteria;p__Pseudomonadota;c__Gammaproteobacteria;o__Burkholderiales;f__Burkholderiaceae;g__Limnohabitans;s__Limnohabitans sp009923505	0.150055	0.162649	0.175574	0	0.176751	0	0	0.161239	0	0	0	0.174586	0.166202	0.158464	0.154337	0.165253	0.155371	0.159498	0.181362	0.160507	0	0.185167	0.234786	0	0.170814	0	0.159936	0.16239	0.186047	0.161852	0.202036	0.168688
3300010354_51.fna	environmental	environmental	d__Bacteria;p__Pseudomonadota;c__Gammaproteobacteria;o__Burkholderiales;f__Burkholderiaceae;g__UBA3064;s__UBA3064 sp023258775	2.03418	2.29246	2.33488	1.39582	2.28582	1.89733	1.58281	2.2225	1.85163	1.85536	1.54264	2.40465	1.99757	2.34251	2.22375	2.3212	2.00611	2.20701	2.369	2.18441	1.9675	2.48213	3.05301	1.8667	2.35405	1.81173	2.20687	2.34506	2.23391	2.26482	2.52073	2.31521
3300010368_37.fna	environmental	environmental	d__Bacteria;p__Actinomycetota;c__Actinomycetes;o__Nanopelagicales;f__Nanopelagicaceae;g__Planktophila;s__Planktophila sp001438925	0.68441	0.597592	0.56841	0	0.714146	0.677374	0.481805	0.625113	0.601609	0.549293	0.495904	0.795657	0.539301	0.635163	0.640523	0.786823	0.598204	0.757351	0.748221	0.7559	0.642475	0.672817	1.04917	0.623411	0.793402	0.630103	0.729835	0.837654	0.665134	0.633767	0.833676	0.656552
3300012000_18.fna	environmental	environmental	d__Bacteria;p__Pseudomonadota;c__Gammaproteobacteria;o__Burkholderiales;f__Burkholderiaceae;g__Polynucleobacter;s__Polynucleobacter sp002359975	28.6644	28.6667	29.5095	18.9094	33.1891	27.6065	22.3111	30.1992	26.4615	25.7639	22.4997	32.2062	30.5397	30.9599	30.5446	32.6672	27.8201	29.8276	33.5971	30.3969	27.6996	31.489	44.8481	26.7117	33.1986	25.5656	30.7246	34.1626	33.1255	29.693	37.3043	30.5766
3300012000_28.fna	environmental	environmental	d__Bacteria;p__Pseudomonadota;c__Gammaproteobacteria;o__Burkholderiales;f__Burkholderiaceae;g__UBA3064;s__UBA3064 sp002359635	17.5931	21.365	20.1986	13.0976	21.3979	17.3808	14.9089	21.7713	16.8828	17.4738	14.2344	21.9157	21.7337	21.8964	21.5826	20.9819	19.3384	18.7685	24.3577	19.2342	17.2089	23.874	29.2272	16.5699	21.1076	15.9994	19.3456	21.0178	23.3057	22.3236	24.4125	22.5258
3300012000_2.fna	environmental	environmental	d__Bacteria;p__Bacteroidota;c__Bacteroidia;o__UBA7662;f__UBA7662;g__SYHX01;s__SYHX01 sp009927485	13.3913	14.4437	15.0574	9.3957	15.0992	13.111	10.305	14.1983	12.4222	12.0002	10.3509	16.1225	12.9748	14.9401	14.2115	15.3991	13.1972	14.7735	15.3046	14.4843	13.1698	15.9343	20.3537	12.4259	15.5825	12.3259	14.6984	15.6739	14.8404	14.6398	16.8563	14.953
3300012000_30.fna	environmental	environmental	d__Bacteria;p__Actinomycetota;c__Actinomycetes;o__Nanopelagicales;f__Nanopelagicaceae;g__Planktophila;s__Planktophila sp010032875	13.1574	11.4894	11.1194	7.86653	13.9939	13.0002	9.14955	12.462	11.8062	10.9731	9.88472	14.8915	9.20185	12.7733	12.8504	15.2749	11.6558	14.4234	14.9175	14.3412	12.9943	12.8563	18.3292	12.2457	15.0494	12.3037	14.0781	16.0566	12.0999	12.6114	15.7094	13.1691
3300012000_37.fna	environmental	environmental	d__Bacteria;p__Actinomycetota;c__Actinomycetes;o__Actinomycetales;f__Microbacteriaceae;g__Rhodoluna;s__Rhodoluna sp009927245	1.93355	2.28794	2.51541	1.54596	2.46804	1.88273	1.65386	2.25182	1.71403	1.91096	1.56077	2.2701	1.31182	2.3466	2.34781	2.19504	2.10043	2.1452	2.57628	2.0733	1.86124	2.50418	2.86662	1.76012	2.24587	1.73332	2.11063	2.28741	2.36956	2.36234	2.43709	2.4573
3300012000_7.fna	environmental	environmental	d__Bacteria;p__Pseudomonadota;c__Gammaproteobacteria;o__Burkholderiales;f__Burkholderiaceae;g__UBA3064;s__UBA3064 sp002342365	51.8587	55.611	59.0576	36.4327	58.2775	51.5099	39.9603	54.4041	47.6001	46.3755	40.0455	62.7772	48.4635	58.2585	54.6137	59.6017	51.228	58.4843	59.929	56.1262	51.1146	61.5858	77.3404	48.0705	60.9437	48.4902	56.7659	61.0935	56.0176	56.662	64.3723	57.7013
3300012000_8.fna	environmental	environmental	d__Bacteria;p__Pseudomonadota;c__Gammaproteobacteria;o__Burkholderiales;f__Burkholderiaceae;g__Hylemonella;s__Hylemonella sp002342165	0.201988	0.221575	0.229484	0.154009	0.238203	0.199301	0.157555	0.224145	0.186893	0.183611	0.15493	0.240317	0.215546	0.229761	0.216954	0.228848	0.197388	0.220881	0.244784	0.222009	0.190892	0.233549	0.325768	0.182895	0.236765	0.18958	0.223667	0.234062	0.258188	0.222211	0.261626	0.225665
3300012006_11.fna	environmental	environmental	d__Bacteria;p__Pseudomonadota;c__Gammaproteobacteria;o__Burkholderiales;f__Burkholderiaceae;g__Rhodoferax_C;s__Rhodoferax_C sp945861345	0.800285	0.999769	1.00758	0.759558	1.24006	0.78282	0.84135	0.973869	0.747849	0.96222	0.722323	0.997349	1.16577	1.03175	0.952471	0.930009	0.920078	0.928216	1.08432	0.885393	0.791899	1.07925	1.27574	0.711018	0.936714	0.771337	0.897296	0.936675	1.26413	1.01763	1.06552	1.03758
3300012006_22.fna	environmental	environmental	d__Bacteria;p__Actinomycetota;c__Actinomycetes;o__Nanopelagicales;f__Nanopelagicaceae;g__UBA7398;s__UBA7398 sp002470135	0	0	0	0	0	0	0	0	0	0	0	0	0	0	0	0	0	0.145759	0.141003	0	0	0	0.163417	0	0.147623	0	0	0.151654	0	0	0	0
3300012006_33.fna	environmental	environmental	d__Bacteria;p__Actinomycetota;c__Actinomycetes;o__Nanopelagicales;f__Nanopelagicaceae;g__Nanopelagicus;s__	33.4097	27.8636	23.6411	17.9899	35.5433	33.3631	22.7211	30.2279	30.8409	27.6272	24.5442	38.4624	24.6901	31.3348	31.3983	39.3477	28.3426	37.3318	36.1246	36.9309	33.4831	31.3358	48.0146	31.1832	38.4244	31.655	36.3625	41.828	30.0573	29.4628	41.0742	31.6667
3300012006_8.fna	environmental	environmental	d__Bacteria;p__Pseudomonadota;c__Gammaproteobacteria;o__Burkholderiales;f__Burkholderiaceae;g__Limnohabitans_A;s__	2.22487	2.70745	2.87368	1.98868	3.30336	2.22283	2.16366	2.67723	2.07282	2.54113	1.979	2.76187	3.08202	2.85759	2.66056	2.5769	2.48044	2.56687	3.01941	2.47143	2.21782	2.99319	3.44984	2.06914	2.65455	2.15199	2.4992	2.68834	3.18865	2.7735	2.87554	2.82791
3300013006_16.fna	environmental	environmental	d__Bacteria;p__Planctomycetota;c__Planctomycetia;o__Pirellulales;f__UBA1268;g__QWOP01;s__	0.961095	0.977844	1.06521	0.687571	1.09617	0.966672	0.761059	0.964614	0.835074	0.863781	0.714897	1.17256	0.768277	1.00434	0.970074	1.08174	0.937403	1.10157	1.18218	1.03753	0.95661	1.11138	1.3957	0.8025	1.12715	0.921539	1.0387	1.12612	1.04599	1.02122	1.20424	1.07475
3300013006_26.fna	environmental	environmental	d__Bacteria;p__Planctomycetota;c__Planctomycetia;o__Pirellulales;f__UBA1268;g__CAISJI01;s__CAISJI01 sp903885565	0	0	0	0	0	0	0	0	0	0	0	0.126635	0	0	0	0	0	0	0.135449	0	0	0	0.165498	0	0.129743	0	0	0	0	0	0.139735	0
3300013006_34.fna	environmental	environmental	d__Bacteria;p__Pseudomonadota;c__Gammaproteobacteria;o__Burkholderiales;f__Burkholderiaceae;g__SYFN01;s__SYFN01 sp021737945	0.216016	0.228007	0.231903	0.161816	0.267087	0.213503	0.169953	0.218524	0.203671	0.197971	0.175534	0.260185	0.24108	0.238018	0.218667	0.250098	0.20394	0.256562	0.245607	0.24554	0.215265	0.244516	0.331593	0.209262	0.249585	0.206119	0.23729	0.265584	0.240664	0.223795	0.264435	0.227868
3300013006_43.fna	environmental	environmental	d__Bacteria;p__Bacteroidota;c__Bacteroidia;o__Cytophagales;f__Spirosomataceae;g__Aquirufa;s__Aquirufa sp903907745	0.178111	0.289427	0.256104	0.231866	0.390886	0.167953	0.24632	0.302848	0.15655	0.292832	0.178798	0.216547	0.3484	0.303135	0.292082	0.21414	0.255905	0.190409	0.326151	0.187431	0.172556	0.347612	0.262141	0.168739	0.210495	0.164875	0.196533	0.215873	0.336426	0.289926	0.214683	0.287902
3300013006_46.fna	environmental	environmental	d__Bacteria;p__Actinomycetota;c__Acidimicrobiia;o__Acidimicrobiales;f__UBA8139;g__F1-20-MAGs160;s__	0.165349	0.192906	0.206695	0.151088	0.229963	0.169433	0.165968	0.198931	0.155251	0.185663	0.142919	0.194068	0.169038	0.205358	0.196098	0.196088	0.18946	0.199063	0.236719	0.1763	0.169943	0.214541	0.24992	0.153017	0.193902	0.159003	0.184106	0.201676	0.231291	0.203788	0.208331	0.205213
3300013006_57.fna	environmental	environmental	d__Bacteria;p__Planctomycetota;c__Planctomycetia;o__Pirellulales;f__UBA1268;g__CAMCQY01;s__	0	0	0.178023	0	0.172755	0	0	0	0	0	0	0.180467	0	0	0	0.175063	0	0.172727	0.188094	0.163993	0	0.174314	0.232437	0	0.186972	0	0.160734	0.179843	0.17529	0.172816	0.199677	0.175667
3300013006_87.fna	environmental	environmental	d__Bacteria;p__Actinomycetota;c__Acidimicrobiia;o__Acidimicrobiales;f__Ilumatobacteraceae;g__BACL27;s__	0.472609	0.52629	0.554827	0.347428	0.540925	0.439886	0.368635	0.513249	0.414284	0.444117	0.387056	0.551981	0.372972	0.538084	0.525127	0.547483	0.449078	0.501158	0.578486	0.503891	0.451259	0.550931	0.640106	0.4312	0.53144	0.419114	0.519322	0.541783	0.475939	0.534255	0.520235	0.526489
3300013014_18.fna	environmental	environmental	d__Bacteria;p__Pseudomonadota;c__Alphaproteobacteria;o__Caulobacterales;f__Caulobacteraceae;g__Caulobacter;s__	1.50545	1.37712	1.37994	1.14757	1.89511	1.56002	1.22459	1.34921	1.41403	1.41035	1.21239	1.89343	1.79221	1.38245	1.36409	1.75607	1.28927	1.78423	1.62157	1.65977	1.54714	1.51117	2.51001	1.36528	1.81061	1.5249	1.67952	1.82049	1.95726	1.37822	2.09393	1.43771
3300013014_67.fna	environmental	environmental	d__Bacteria;p__Actinomycetota;c__Actinomycetes;o__Nanopelagicales;f__Nanopelagicaceae;g__Planktophila;s__	2.83423	2.41672	2.19357	1.65729	2.98615	2.8446	1.92305	2.51887	2.54134	2.26096	2.04959	3.26392	2.17174	2.58349	2.65377	3.24135	2.36504	3.16668	3.00328	3.10544	2.81166	2.61588	4.42493	2.62501	3.31386	2.66559	3.08365	3.48493	2.70761	2.51803	3.66541	2.68087
3300013131_110.fna	environmental_crx	wastewater_crx,environmental_crx	d__Bacteria;p__Pseudomonadota;c__Alphaproteobacteria;o__Rickettsiales;f__Rickettsiaceae;g__Megaera;s__Megaera polyxenophila	0.734406	0.769647	0.811128	0.51157	0.868399	0.885254	0.559384	0.793747	0.701021	0.679671	0.568489	0.854912	0.649123	1.00647	0.881263	0.824291	0.774933	0.899672	0.90504	0.894546	0.722275	1.02844	1.03898	0.686827	1.09277	0.790376	0.821036	1.11836	0.929648	0.887755	0.84723	0.880693
3300013132_120.fna	environmental	environmental	d__Bacteria;p__Pseudomonadota;c__Gammaproteobacteria;o__Burkholderiales;f__Methylophilaceae;g__Methylopumilus;s__	0.852619	0.923001	0.965755	0.554893	0.965423	0.856517	0.645017	0.93977	0.799594	0.771959	0.708114	0.998374	0.788315	1.03502	0.991407	0.988477	0.863452	0.943614	0.996508	0.928493	0.885294	1.02941	1.16266	0.85817	0.997122	0.800772	0.953312	1.06647	0.850418	0.962319	0.967685	0.961634
3300013286_11.fna	environmental	environmental	d__Bacteria;p__Actinomycetota;c__Actinomycetes;o__S36-B12;f__UBA5976;g__UBA5976;s__	0.392501	0.456637	0.503314	0.294788	0.475348	0.398344	0.311907	0.458945	0.354365	0.360806	0.297624	0.464955	0.221128	0.462683	0.437707	0.45122	0.426146	0.439278	0.5313	0.430511	0.39337	0.495533	0.568805	0.357724	0.464298	0.365864	0.449888	0.4777	0.397154	0.481366	0.483281	0.512434
3300013286_14.fna	environmental	environmental	d__Bacteria;p__Chloroflexota;c__Limnocylindria;o__Limnocylindrales;f__Limnocylindraceae;g__Limnocylindrus;s__	0.958895	1.04359	1.04934	0.732162	1.17772	0.948169	0.775234	0.975849	0.823656	0.881158	0.740178	1.14659	0.834248	1.038	1.01367	1.0929	0.958012	1.0645	1.14821	1.021	0.961777	1.11841	1.53801	0.852353	1.13065	0.914044	1.0245	1.10106	1.14734	1.00726	1.27066	1.08572
3300014050_12.fna	environmental	environmental	d__Bacteria;p__Bacteroidota;c__Bacteroidia;o__Chitinophagales;f__Chitinophagaceae;g__JJ008;s__JJ008 sp002342205	0.162396	0.20462	0.222756	0	0.203721	0.177273	0.131871	0.204853	0.149593	0.157118	0.131026	0.201982	0.154391	0.223929	0.204471	0.194623	0.198198	0.185533	0.250205	0.185804	0.159103	0.226815	0.231554	0.152456	0.186999	0.171766	0.177658	0.198302	0.196653	0.208991	0.209043	0.215589
3300014050_20.fna	environmental	environmental	d__Bacteria;p__Pseudomonadota;c__Gammaproteobacteria;o__Burkholderiales;f__UBA3065;g__UBA3065;s__UBA3065 sp002367415	13.2498	14.6784	15.7984	9.49132	15.4455	13.315	10.6708	14.3547	11.9318	12.1074	10.1492	15.9637	13.5177	15.4358	14.3423	15.1684	13.7756	14.9546	15.9988	14.1998	13.0678	16.1989	19.8552	11.9402	15.3962	12.6616	14.2925	15.5011	15.1344	15.0697	16.792	15.4879
3300014050_23.fna	environmental	environmental	d__Bacteria;p__Actinomycetota;c__Actinomycetes;o__Actinomycetales;f__Microbacteriaceae;g__RFQD01;s__RFQD01 sp009925875	0.558375	0.587697	0.628487	0.38618	0.643099	0.578734	0.427797	0.562652	0.519703	0.499777	0.437265	0.695727	0.444835	0.573938	0.591265	0.667561	0.560286	0.64698	0.678851	0.617495	0.594505	0.628072	0.890275	0.51808	0.678347	0.540119	0.623814	0.689554	0.624553	0.584045	0.743793	0.616481
3300014720_63.fna	environmental	environmental	d__Bacteria;p__Actinomycetota;c__Acidimicrobiia;o__Acidimicrobiales;f__Ilumatobacteraceae;g__UBA3006;s__	0.288055	0.400101	0.405966	0.271977	0.425186	0.272564	0.303817	0.40268	0.250768	0.34238	0.254119	0.322515	0	0.406017	0.399314	0.316026	0.377537	0.301811	0.436337	0.301277	0.282072	0.425135	0.43875	0.274313	0.324698	0.274037	0.310428	0.343885	0.422684	0.41004	0.35509	0.42287
3300014801_3.fna	environmental	environmental	d__Bacteria;p__Pseudomonadota;c__Gammaproteobacteria;o__Burkholderiales;f__Burkholderiaceae;g__Polynucleobacter;s__Polynucleobacter sp009928245	9.71617	9.70997	10.3082	6.49727	11.1366	9.37178	7.49514	10.3625	8.84583	8.70249	7.58366	10.8224	9.82406	10.6056	10.4138	10.8577	9.37938	10.2717	11.8475	10.1491	9.41921	10.7497	14.6163	9.0094	11.2223	8.93841	10.2853	11.3886	10.7713	10.2686	12.0558	10.5061
3300014819_13.fna	environmental	environmental	d__Bacteria;p__Actinomycetota;c__Acidimicrobiia;o__Acidimicrobiales;f__Ilumatobacteraceae;g__BACL27;s__BACL27 sp003535455	1.99481	1.95519	2.13775	1.36998	2.25098	1.91199	1.52546	2.19747	1.70115	1.88465	1.54402	2.21579	1.20925	2.14777	2.15863	2.25377	2.04907	2.16856	2.47229	2.07197	1.91038	2.22263	2.65237	1.80061	2.31932	1.80728	2.11304	2.35713	2.02404	2.28468	2.18519	2.39867
3300014819_7.fna	environmental	environmental	d__Bacteria;p__Pseudomonadota;c__Gammaproteobacteria;o__Burkholderiales;f__Burkholderiaceae;g__Limnohabitans;s__Limnohabitans sp002347905	0.340627	0.444626	0.464384	0.297539	0.476315	0.321467	0.32575	0.431635	0.308454	0.373955	0.294015	0.41418	0.464997	0.464327	0.423942	0.386159	0.398458	0.373204	0.473377	0.362281	0.337048	0.480733	0.513989	0.316692	0.386348	0.314922	0.360709	0.408902	0.48333	0.440228	0.429659	0.4359
3300014819_9.fna	environmental	environmental	d__Bacteria;p__Verrucomicrobiota;c__Verrucomicrobiae;o__Opitutales;f__UBA953;g__UBA953;s__	2.95669	3.8767	4.40851	2.92288	4.52839	2.71842	3.0034	4.04423	2.93691	3.70339	2.61904	3.75837	4.40378	4.40005	4.04907	3.69062	3.64469	2.93137	3.96756	3.21021	2.86031	4.24999	4.20779	2.76322	3.36731	2.59882	3.43041	3.90065	4.25935	4.22769	3.55096	4.2037
3300014957_2.fna	environmental	environmental	d__Bacteria;p__Actinomycetota;c__Acidimicrobiia;o__Acidimicrobiales;f__Ilumatobacteraceae;g__BACL27;s__BACL27 sp014190055	1.02571	1.03323	1.10489	0.715156	1.17598	1.04747	0.82517	1.14513	0.878412	0.986512	0.803393	1.19915	0.657691	1.11651	1.15157	1.17786	1.06985	1.17036	1.37797	1.06566	1.00563	1.14301	1.34906	0.950883	1.2205	0.96587	1.11219	1.27165	1.04076	1.19007	1.13076	1.23983
3300014957_4.fna	environmental	environmental	d__Bacteria;p__Pseudomonadota;c__Alphaproteobacteria;o__Pelagibacterales;f__Pelagibacteraceae;g__Fonsibacter;s__Fonsibacter ubiquis	1.68626	1.56757	1.56063	1.00208	1.95091	1.76325	1.28048	1.76241	1.57408	1.55033	1.37678	1.93332	1.53556	1.87544	1.80892	2.08623	1.64698	1.99405	1.85844	1.95947	1.83071	1.74227	2.37753	1.68639	2.01851	1.68711	1.99418	2.19267	1.42899	1.6403	1.91325	1.79221
3300016461_4.fna	environmental	environmental	d__Bacteria;p__Actinomycetota;c__Actinomycetes;o__Mycobacteriales;f__Mycobacteriaceae;g__Rhodococcus;s__Rhodococcus erythropolis_D	0	0.131463	0	0.186575	0	0	0.144275	0	0	0.174716	0	0	0	0	0	0	0	0	0	0	0	0	0	0	0	0	0	0	0	0	0	0
3300017788_63.fna	environmental	environmental	d__Bacteria;p__Pseudomonadota;c__Gammaproteobacteria;o__Burkholderiales;f__Burkholderiaceae;g__UBA3064;s__UBA3064 sp016868095	0.678794	0.752986	0.773842	0.4863	0.777	0.653312	0.532077	0.739568	0.626837	0.612608	0.521946	0.832583	0.675386	0.780486	0.731895	0.77004	0.673081	0.760096	0.784598	0.722594	0.65167	0.817689	1.04453	0.634381	0.789516	0.615537	0.742178	0.806609	0.776238	0.759373	0.854489	0.774708
3300017788_95.fna	environmental	environmental	d__Bacteria;p__Cyanobacteriota;c__Vampirovibrionia;o__LMEP-6097;f__LMEP-6097;g__JAJTHA01;s__	0.337512	0.385418	0.420907	0.259949	0.393913	0.347836	0.266518	0.376094	0.31236	0.30617	0.273712	0.43715	0.356508	0.420169	0.387564	0.415209	0.351301	0.404644	0.442281	0.39288	0.358891	0.425622	0.512716	0.332906	0.419191	0.332155	0.394048	0.439509	0.332807	0.393533	0.439483	0.385903
3300021376_61.fna	environmental	environmental	d__Bacteria;p__Pseudomonadota;c__Gammaproteobacteria;o__Burkholderiales;f__Burkholderiaceae;g__Polynucleobacter;s__Polynucleobacter sp016867965	2.74951	2.75301	2.87743	1.88263	3.19381	2.6121	2.13469	2.92266	2.48842	2.48162	2.16084	3.06398	2.77949	2.98207	2.92263	3.11361	2.70951	2.96654	3.32404	2.89207	2.63525	3.08502	4.22618	2.53568	3.13252	2.49664	2.94413	3.22698	3.05491	2.87809	3.55367	2.99479
3300022752_22.fna	environmental	environmental	d__Bacteria;p__Pseudomonadota;c__Alphaproteobacteria;o__Acetobacterales;f__Acetobacteraceae;g__Rhodovarius;s__Rhodovarius crocodyli_A	0.571961	0.538342	0.560821	0.409528	0.663406	0.563647	0.462533	0.552856	0.527483	0.521059	0.43838	0.728488	0.64169	0.592003	0.550883	0.656503	0.536531	0.648246	0.659553	0.620428	0.587242	0.62554	0.946363	0.504218	0.668887	0.575498	0.636914	0.694593	0.716352	0.580471	0.762361	0.603188
3300022752_27.fna	environmental	environmental	d__Bacteria;p__Chloroflexota;c__Chloroflexia;o__Chloroflexales;f__Roseiflexaceae;g__UBA965;s__	0.281753	0.305775	0.312296	0.197313	0.342223	0.25269	0.241502	0.310386	0.265433	0.275205	0.216586	0.358744	0.37366	0.333791	0.299838	0.330263	0.291739	0.287417	0.324448	0.303733	0.278808	0.350182	0.465255	0.264398	0.325385	0.243425	0.323195	0.330463	0.393335	0.315772	0.392233	0.311459
3300022752_41.fna	environmental	environmental	d__Bacteria;p__Cyanobacteriota;c__Cyanobacteriia;o__PCC-6307;f__Cyanobiaceae;g__Synechococcus_D;s__Synechococcus_D sp002151525	24.2009	25.1207	26.952	16.8788	26.4917	23.3937	18.4622	24.9421	21.7795	21.2771	18.0714	28.6748	22.1146	26.0263	25.2047	27.2708	23.5375	27.1939	30.0166	26.1069	23.6791	28.3082	37.5154	21.7014	28.4115	22.0647	26.0333	28.0051	27.5693	25.9759	31.7013	26.8249
3300023174_35.fna	environmental	environmental	d__Bacteria;p__Verrucomicrobiota;c__Verrucomicrobiae;o__Opitutales;f__Opitutaceae;g__IMCC26134_A;s__IMCC26134_A sp010027235	0.283199	0.301277	0.299145	0.239394	0.40321	0.274998	0.246763	0.274216	0.262256	0.302688	0.23741	0.358176	0.375849	0.308673	0.287156	0.346427	0.275252	0.319749	0.326431	0.300967	0.282648	0.320285	0.432982	0.254252	0.326428	0.280549	0.316231	0.346484	0.383539	0.302041	0.368151	0.30862
3300023174_39.fna	environmental	environmental	d__Bacteria;p__Pseudomonadota;c__Alphaproteobacteria;o__Caulobacterales;f__Caulobacteraceae;g__CAISGS01;s__	1.43272	1.18352	1.18847	1.0347	1.64642	1.49022	1.13565	1.17861	1.41451	1.3211	1.09679	1.85226	1.56592	1.24241	1.2082	1.73348	1.11867	1.70135	1.40976	1.61043	1.43166	1.28774	2.34951	1.31011	1.7154	1.47376	1.66898	1.77588	1.78085	1.23636	1.96623	1.24071
3300023174_43.fna	environmental	environmental	d__Bacteria;p__Bacteroidota;c__Bacteroidia;o__Chitinophagales;f__Chitinophagaceae;g__SXYR01;s__	0.599627	0.97089	0.974284	0.627123	1.03876	0.644345	0.684404	0.93837	0.591723	0.779075	0.593799	0.755852	0.949392	0.991543	0.93873	0.740599	0.870663	0.700538	1.11859	0.69655	0.621704	1.05575	0.973203	0.612663	0.765948	0.579364	0.70241	0.784891	0.977841	0.983979	0.80775	0.966883
3300023174_46.fna	environmental	environmental	d__Bacteria;p__Pseudomonadota;c__Alphaproteobacteria;o__Sphingomonadales;f__Sphingomonadaceae;g__Sandarakinorhabdus;s__Sandarakinorhabdus sp027486275	0	0	0	0	0	0	0	0	0	0	0	0	0	0	0	0	0	0	0	0	0	0	0.135885	0	0	0	0	0	0	0	0	0
3300023174_51.fna	environmental	environmental	d__Bacteria;p__Cyanobacteriota;c__Cyanobacteriia;o__PCC-6307;f__Cyanobiaceae;g__Synechococcus_D;s__	12.7671	13.3195	14.1444	8.79171	14.0971	12.634	9.82602	13.0747	11.4301	11.1706	9.41027	15.422	13.4148	13.7776	13.1043	14.3164	12.7663	14.4181	15.8824	13.7915	12.8526	15.0567	21.5294	11.3892	15.0845	12.1145	13.945	14.8169	16.2537	13.708	18.3898	14.1799
3300023174_68.fna	environmental	environmental	d__Bacteria;p__Pseudomonadota;c__Alphaproteobacteria;o__Rickettsiales;f__Rickettsiaceae;g__;s__	0	0	0.1202	0	0.136516	0	0	0	0.11607	0	0	0.13948	0	0.139986	0.129101	0.142253	0	0.148054	0.145985	0.134489	0	0.1421	0.178735	0	0.144526	0	0.139851	0.150908	0.12991	0.138484	0.155402	0.134974
3300023174_71.fna	environmental	environmental	d__Bacteria;p__Dependentiae;c__Babeliae;o__Babeliales;f__GCA-2401785;g__VHBT01;s__	0	0	0	0	0.138916	0	0	0	0	0	0	0	0.145829	0	0	0	0	0	0	0	0	0.146295	0.171754	0	0	0	0	0	0	0	0	0
3300023174_75.fna	environmental	environmental	d__Bacteria;p__Dependentiae;c__Babeliae;o__Babeliales;f__GCA-2401785;g__JAUPTZ01;s__	0.375406	0.414762	0.41556	0.271409	0.482637	0.418655	0.300352	0.422769	0.379005	0.364346	0.30246	0.460259	0.489003	0.459832	0.400037	0.463929	0.398085	0.446528	0.460934	0.446121	0.402723	0.459057	0.631307	0.387039	0.493985	0.37182	0.437516	0.474063	0.447416	0.403264	0.548701	0.420573
3300023179_35.fna	environmental	environmental	d__Bacteria;p__Bacteroidota;c__Bacteroidia;o__UBA7662;f__UBA7662;g__F1-60-MAGs140;s__F1-60-MAGs140 sp903908015	0.200653	0.241526	0.188183	0.15978	0.270771	0.196917	0.174918	0.24434	0.19048	0.197171	0.161765	0.243276	0.260727	0.247366	0.249285	0.24329	0.218149	0.207892	0.275948	0.210043	0.197892	0.266686	0.331617	0.186666	0.239924	0.174291	0.213463	0.240282	0.280596	0.26005	0.288058	0.258939
3300023179_55.fna	environmental	environmental	d__Bacteria;p__Actinomycetota;c__Actinomycetes;o__Nanopelagicales;f__Nanopelagicaceae;g__MAG-120802;s__MAG-120802 sp002347935	4.22879	3.75701	3.23039	2.46552	4.73155	4.22361	3.03668	4.12377	3.88375	3.6359	3.18134	4.84594	3.3893	4.16572	4.25359	4.89195	3.84034	4.71263	4.92451	4.62045	4.18366	4.07475	6.18374	3.99615	4.88154	4.03879	4.58683	5.17044	4.17308	4.05534	5.31661	4.26321
3300023184_22.fna	environmental	environmental	d__Bacteria;p__Planctomycetota;c__Planctomycetia;o__Pirellulales;f__UBA1268;g__CAMCQY01;s__	0.329696	0.337155	0.363921	0.234693	0.370313	0.342373	0.263074	0.32909	0.276254	0.294879	0.243011	0.391171	0.219728	0.328632	0.335834	0.373947	0.322575	0.380486	0.419259	0.345733	0.339177	0.38203	0.484279	0.272721	0.387216	0.308897	0.347744	0.383693	0.356715	0.365762	0.427874	0.390744
3300023184_33.fna	environmental	environmental	d__Bacteria;p__Pseudomonadota;c__Gammaproteobacteria;o__Burkholderiales;f__Burkholderiaceae;g__SYFN01;s__	0.869301	0.852657	0.874432	0.602479	0.998929	0.870855	0.660954	0.811927	0.836132	0.78567	0.676197	1.07234	0.90209	0.910034	0.824386	1.02579	0.760618	1.01498	0.932085	0.975873	0.854512	0.942066	1.28519	0.838032	1.03376	0.833803	0.988946	1.10311	0.9295	0.859245	1.06894	0.866545
3300023184_34.fna	environmental	environmental	d__Bacteria;p__Pseudomonadota;c__Alphaproteobacteria;o__Caulobacterales;f__Caulobacteraceae;g__CAISGS01;s__	0.182575	0.146457	0.149022	0	0.208055	0.177025	0	0	0.161548	0.159349	0	0.218836	0.198523	0.155062	0.145576	0.207174	0	0.202737	0.173851	0.186868	0.161124	0.159663	0.284158	0.149446	0.211726	0.183271	0.199807	0.228426	0.224093	0.152912	0.236957	0.157696
3300024277_9.fna	environmental	environmental	d__Bacteria;p__Pseudomonadota;c__Gammaproteobacteria;o__Burkholderiales;f__Methylophilaceae;g__Methylopumilus;s__Methylopumilus sp009926035	0.438086	0.453626	0.504865	0.289442	0.51494	0.453717	0.328914	0.459072	0.407087	0.408848	0.343836	0.518558	0.421552	0.526471	0.515179	0.53105	0.475578	0.49543	0.497678	0.488134	0.464123	0.530004	0.635771	0.441524	0.522314	0.410024	0.51517	0.555234	0.443419	0.468639	0.510287	0.473735
3300024312_4.fna	environmental	environmental	d__Bacteria;p__Pseudomonadota;c__Gammaproteobacteria;o__Burkholderiales;f__Burkholderiaceae;g__UBA3064;s__UBA3064 sp005787245	0.763776	0.846461	0.909336	0.544852	0.868833	0.765003	0.590472	0.843745	0.696377	0.693232	0.601676	0.93578	0.767788	0.865551	0.819511	0.894481	0.777519	0.859972	0.909222	0.840118	0.761406	0.941581	1.20182	0.715555	0.910989	0.733619	0.852913	0.902441	0.85352	0.858176	0.986409	0.870685
3300024356_12.fna	environmental	environmental	d__Bacteria;p__Actinomycetota;c__Actinomycetes;o__Nanopelagicales;f__Nanopelagicaceae;g__Nanopelagicus;s__Nanopelagicus sp010030895	7.4821	6.83562	5.63752	4.37266	8.433	7.51981	5.40775	7.27821	6.83894	6.53869	5.67264	8.70142	5.58602	7.58983	7.63172	8.93432	6.80715	8.40038	8.82147	8.24697	7.52211	7.63623	10.8753	7.04156	8.7099	7.08853	8.12477	9.38115	7.35129	7.39765	9.34697	7.78169
3300024930_4.fna	environmental	environmental	d__Bacteria;p__Bacteroidota;c__Bacteroidia;o__Flavobacteriales;f__Flavobacteriaceae;g__Flavobacterium;s__Flavobacterium sp020217025	0	0.182275	0	0.266537	0.226876	0	0.161608	0.342942	0	0.172249	0.125039	0	0.193689	0	0.205228	0	0	0	0	0	0.164218	0	0	0.163451	0	0.197823	0	0	0	0	0	0
3300024938_3.fna	environmental	environmental	d__Bacteria;p__Pseudomonadota;c__Gammaproteobacteria;o__Burkholderiales;f__Burkholderiaceae;g__Acidovorax;s__Acidovorax sp003058055	0	0.223703	0	0.251467	0.198906	0	0	0	0	0	0	0	0.249223	0	0	0	0	0	0	0	0.182943	0	0	0	0	0.206957	0	0	0	0	0	0
3300024953_6.fna	environmental	environmental	d__Bacteria;p__Pseudomonadota;c__Gammaproteobacteria;o__Burkholderiales;f__Burkholderiaceae;g__Acidovorax;s__Acidovorax delafieldii	0	0.22665	0	0.259983	0.213469	0	0.167408	0	0	0	0	0	0.246208	0	0	0	0	0	0	0	0.178605	0	0	0	0	0.198978	0	0	0	0	0	0
3300025189_2.fna	environmental_crx	human_crx,wastewater_crx,environmental_crx,chicken_crx	d__Bacteria;p__Pseudomonadota;c__Gammaproteobacteria;o__Pseudomonadales;f__Moraxellaceae;g__Acinetobacter;s__Acinetobacter johnsonii	0.324669	0.588832	0	0.934343	0.853014	0.332955	0.579291	0.583949	0	0.648282	0.48166	0	0.807531	0	0.446399	0	0	0	0	0	0.668096	0	0.472479	0.59877	0.337928	0.666975	0	0.389881	0.35304	0	0.437127	0
3300025378_4.fna	environmental	environmental	d__Bacteria;p__Pseudomonadota;c__Alphaproteobacteria;o__Paracaedibacterales;f__CAIULA01;g__CAIULA01;s__CAIULA01 sp903899945	0.565304	0.651925	0.687398	0.427084	0.659524	0.573345	0.448344	0.664397	0.528098	0.538556	0.470344	0.646036	0.486577	0.675046	0.696417	0.665801	0.607218	0.637603	0.785605	0.626032	0.58033	0.736815	0.830962	0.533354	0.680305	0.543809	0.638721	0.680121	0.607418	0.669712	0.705588	0.692339
3300025630_16.fna	environmental	environmental	d__Bacteria;p__Actinomycetota;c__Actinomycetes;o__Nanopelagicales;f__Nanopelagicaceae;g__MAG-120802;s__	0.299093	0.282294	0.231363	0	0.340895	0.315489	0.235034	0.28598	0.262837	0.24787	0.233984	0.356452	0.2413	0.306255	0.295737	0.340785	0.275869	0.329633	0.365342	0.331981	0.307982	0.298919	0.472788	0.292431	0.358912	0.299708	0.326041	0.361227	0.315707	0.277907	0.363896	0.31179
3300025872_25.fna	environmental	environmental	d__Bacteria;p__Actinomycetota;c__Thermoleophilia;o__Miltoncostaeales;f__Miltoncostaeaceae;g__SYFI01;s__SYFI01 sp017853415	1.74371	1.78343	1.96279	1.24532	2.01322	1.78843	1.36449	1.78405	1.43951	1.51954	1.23154	2.09906	1.02736	1.79665	1.79665	1.99354	1.73333	1.96261	2.24595	1.79901	1.82187	1.97389	2.77977	1.49256	2.04408	1.72314	1.86163	1.99306	2.0466	1.88823	2.39738	2.07587
3300027128_8.fna	environmental	environmental	d__Bacteria;p__Bacteroidota;c__Bacteroidia;o__B-17B0;f__B-17BO;g__RFNG01;s__RFNG01 sp009927275	0	0	0.12376	0	0	0	0	0	0	0	0	0	0	0.129622	0.123081	0	0	0.122026	0.143883	0	0	0.132465	0.152752	0	0.123766	0	0	0	0	0.127812	0.132258	0
3300027143_7.fna	environmental	environmental	d__Bacteria;p__Pseudomonadota;c__Gammaproteobacteria;o__Burkholderiales;f__Burkholderiaceae;g__Polynucleobacter;s__Polynucleobacter sp002292975	1.54419	1.61048	1.63936	1.09661	1.81567	1.52214	1.24203	1.67032	1.40292	1.40717	1.26534	1.77894	1.66706	1.7231	1.66928	1.74268	1.50447	1.66645	1.88875	1.67679	1.51568	1.77178	2.47038	1.45874	1.79088	1.42735	1.68925	1.87942	1.85954	1.67234	2.07465	1.70266
3300027150_18.fna	environmental	environmental	d__Bacteria;p__Pseudomonadota;c__Alphaproteobacteria;o__Pelagibacterales;f__Pelagibacteraceae;g__Fonsibacter;s__Fonsibacter sp000510845	9.30633	8.67433	8.88319	5.68712	11.1754	9.63913	7.15785	9.66823	8.96445	8.66032	7.77761	10.81	8.24076	10.8765	10.43	11.5565	9.34029	11.0047	10.4287	10.7912	10.0243	10.0428	12.2823	9.56341	11.312	9.59548	11.057	12.067	7.84022	9.45936	10.0336	9.87643
3300027152_13.fna	environmental	environmental	d__Bacteria;p__Actinomycetota;c__Actinomycetes;o__Nanopelagicales;f__Nanopelagicaceae;g__Planktophila;s__	3.24422	2.79183	2.56482	1.87454	3.52175	3.24473	2.29153	3.00115	2.8991	2.72875	2.38722	3.60358	2.4826	3.08745	3.09182	3.72997	2.79714	3.54889	3.53856	3.44341	3.17691	3.07198	4.80715	2.96017	3.69123	3.03554	3.4852	3.83106	3.1838	3.00406	3.98748	3.17842
3300027198_5.fna	environmental	environmental	d__Bacteria;p__Pseudomonadota;c__Alphaproteobacteria;o__Sphingomonadales;f__Sphingomonadaceae;g__Sphingorhabdus_B;s__Sphingorhabdus_B sp002299895	0.179179	0.140554	0.169495	0	0.182936	0.173908	0.127628	0.148205	0.160692	0.15257	0.126078	0.221032	0	0.160675	0.149052	0.20052	0.130607	0.200858	0.175486	0.193267	0.172517	0.164501	0.273789	0.163371	0.206072	0.176282	0.200443	0.217192	0.166759	0.149658	0.218632	0.169885
3300027299_5.fna	environmental	environmental	d__Bacteria;p__Pseudomonadota;c__Gammaproteobacteria;o__Ga0077536;f__Ga0077536;g__Ga0077536;s__Ga0077536 sp945876945	0.301544	0.346796	0.359594	0.2374	0.379265	0.304125	0.266788	0.356163	0.291425	0.298264	0.241579	0.363838	0.342081	0.369272	0.341217	0.353345	0.325508	0.329823	0.403731	0.32946	0.301525	0.387777	0.463729	0.270369	0.365945	0.280896	0.336819	0.351279	0.367356	0.352542	0.383296	0.368527
3300027323_6.fna	environmental_crx	human_crx,environmental_crx	d__Bacteria;p__Pseudomonadota;c__Gammaproteobacteria;o__Pseudomonadales;f__Moraxellaceae;g__Acinetobacter;s__Acinetobacter junii	0	0	0	0.212068	0	0	0	0	0	0	0	0	0	0	0	0	0	0	0	0	0	0	0	0	0	0	0	0	0	0	0	0
3300027414_2.fna	environmental	environmental	d__Bacteria;p__Pseudomonadota;c__Alphaproteobacteria;o__Rhizobiales;f__Beijerinckiaceae;g__Methylobacterium;s__Methylobacterium radiotolerans	0	0	0.26447	0	0	0	0	0	0	0	0	0	0	0	0	0	0	0	0	0	0	0	0.20855	0	0	0	0	0	0	0	0	0
3300027415_2.fna	environmental	environmental	d__Bacteria;p__Actinomycetota;c__Actinomycetes;o__Mycobacteriales;f__Mycobacteriaceae;g__Rhodococcus;s__Rhodococcus qingshengii	0	0	0	0.143983	0	0	0	0	0	0	0	0	0	0	0	0	0	0	0	0	0	0	0	0	0	0	0	0	0	0	0	0
3300027489_3.fna	environmental	environmental	d__Bacteria;p__Planctomycetota;c__Planctomycetia;o__Planctomycetales;f__Planctomycetaceae;g__SXXK01;s__SXXK01 sp903896675	0.574533	0.636153	0.65328	0.396595	0.68713	0.623621	0.469046	0.615804	0.561435	0.528808	0.458583	0.701326	0.708553	0.647069	0.597159	0.675484	0.548046	0.669079	0.724579	0.642885	0.586751	0.714631	0.971687	0.540153	0.698935	0.558272	0.645169	0.673126	0.694796	0.619356	0.793679	0.624174
3300027494_6.fna	environmental	environmental	d__Bacteria;p__Verrucomicrobiota;c__Verrucomicrobiae;o__Limisphaerales;f__UBA9464;g__SXXZ01;s__SXXZ01 sp029865985	0.899465	1.02941	1.00936	0.620851	1.08563	0.971204	0.738336	0.978458	0.862584	0.807313	0.712461	1.14984	1.09956	1.05472	0.947883	1.0785	0.927647	1.02412	1.15279	1.00148	0.921579	1.12745	1.49411	0.852895	1.09952	0.894318	1.03929	1.10386	1.10409	1.01231	1.2589	1.02362
3300027600_3.fna	environmental	environmental	d__Bacteria;p__Armatimonadota;c__Armatimonadia;o__Armatimonadales;f__Armatimonadaceae;g__CAIRTT01;s__	0	0	0	0	0.133326	0	0	0	0	0	0	0	0	0	0	0	0	0	0.126889	0	0	0.129773	0.150295	0	0	0	0	0	0.130166	0	0	0
3300027656_2.fna	environmental	environmental	d__Bacteria;p__Pseudomonadota;c__Gammaproteobacteria;o__Burkholderiales;f__Burkholderiaceae;g__Polynucleobacter;s__Polynucleobacter sp009927445	2.16721	2.38502	2.52959	1.67754	2.69263	2.01245	1.80866	2.3872	1.99844	2.11138	1.79489	2.51502	2.26569	2.50457	2.46279	2.45351	2.17588	2.32029	2.56311	2.2831	2.09105	2.6362	3.13358	2.02838	2.45595	1.9007	2.37258	2.56928	2.54695	2.42953	2.61808	2.46803
3300027697_29.fna	environmental	environmental	d__Bacteria;p__Actinomycetota;c__Acidimicrobiia;o__Acidimicrobiales;f__Ilumatobacteraceae;g__BACL27;s__BACL27 sp030827545	0.393568	0.407221	0.442039	0.277333	0.474401	0.396149	0.327312	0.44317	0.35186	0.38159	0.315951	0.472316	0.270079	0.441685	0.456017	0.482818	0.402962	0.470163	0.521444	0.433685	0.397899	0.470693	0.546517	0.35174	0.46988	0.393209	0.430188	0.493664	0.412675	0.469321	0.436293	0.503473
3300027697_8.fna	environmental	environmental	d__Bacteria;p__Pseudomonadota;c__Gammaproteobacteria;o__Burkholderiales;f__Burkholderiaceae;g__Limnohabitans;s__	1.62412	1.96279	2.05821	1.40999	2.21825	1.5785	1.53084	1.90661	1.48684	1.73748	1.36307	1.98426	2.09823	2.02564	1.87179	1.8395	1.80704	1.82934	2.12289	1.7501	1.58965	2.14067	2.62585	1.49263	1.91357	1.54457	1.77369	1.91464	2.36506	1.97732	2.19984	2.0134
3300027708_21.fna	environmental	environmental	d__Bacteria;p__Pseudomonadota;c__Gammaproteobacteria;o__Burkholderiales;f__Burkholderiaceae;g__Limnohabitans_A;s__	2.14925	1.84634	1.89115	1.39883	2.26894	2.18007	1.51004	1.77839	2.06144	1.72516	1.63092	2.71697	2.09305	1.93053	1.78535	2.55301	1.65663	2.54268	2.09859	2.39169	2.12864	1.98971	3.28121	2.0254	2.5803	2.16793	2.41988	2.74732	2.20086	1.85954	2.76558	1.90388
3300027708_25.fna	environmental	environmental	d__Bacteria;p__Actinomycetota;c__Actinomycetes;o__Mycobacteriales;f__Mycobacteriaceae;g__Mycobacterium;s__	0.566066	0.551465	0.598674	0.409317	0.686926	0.552898	0.461627	0.589175	0.50383	0.526469	0.439755	0.67003	0.445688	0.579959	0.59025	0.636834	0.536105	0.654408	0.734594	0.606894	0.566643	0.651891	0.927374	0.498864	0.661664	0.555255	0.612476	0.649689	0.667127	0.604716	0.759657	0.658607
3300027708_28.fna	environmental	environmental	d__Bacteria;p__Pseudomonadota;c__Gammaproteobacteria;o__Burkholderiales;f__Burkholderiaceae;g__Limnohabitans;s__	0.398961	0.41074	0.429304	0.304783	0.488445	0.371582	0.340889	0.410466	0.34756	0.37753	0.318276	0.485314	0.450555	0.45135	0.405467	0.441904	0.381459	0.419841	0.46015	0.425131	0.35964	0.473301	0.602891	0.364017	0.443271	0.377703	0.425241	0.468031	0.498336	0.43078	0.476792	0.423274
3300027712_18.fna	environmental	environmental	d__Bacteria;p__Pseudomonadota;c__Gammaproteobacteria;o__Burkholderiales;f__Burkholderiaceae;g__Limnohabitans;s__	0.21968	0.266868	0.292035	0.183923	0.297423	0.212858	0.203543	0.253992	0.208304	0.24284	0.194632	0.260683	0.295604	0.285447	0.257133	0.250677	0.255722	0.251636	0.299441	0.240182	0.211929	0.297646	0.339058	0.196709	0.25875	0.205401	0.24294	0.264684	0.302912	0.265052	0.284852	0.265361
3300027720_11.fna	environmental	environmental	d__Bacteria;p__Bacteroidota;c__Bacteroidia;o__Flavobacteriales;f__UA16;g__JAIBBG01;s__	0.479857	0.538439	0.455777	0.38967	0.633146	0.458522	0.438276	0.531334	0.482549	0.491442	0.387859	0.605037	0.543429	0.550261	0.540887	0.588768	0.488901	0.51843	0.59136	0.549223	0.472018	0.588916	0.746489	0.452332	0.572292	0.451031	0.551674	0.593497	0.595461	0.543883	0.62363	0.561844
3300027720_32.fna	environmental	environmental	d__Bacteria;p__Verrucomicrobiota;c__Verrucomicrobiae;o__Opitutales;f__UBA953;g__UBA953;s__UBA953 sp016463705	0.215818	0.306888	0.337777	0.228608	0.344036	0.198674	0.225159	0.322111	0.205838	0.266148	0.189291	0.272027	0.32394	0.335404	0.306747	0.248231	0.28618	0.206895	0.307812	0.233515	0.205659	0.3213	0.318266	0.180438	0.238343	0.192594	0.244933	0.270489	0.315041	0.308938	0.246595	0.322232
3300027720_36.fna	environmental	environmental	d__Bacteria;p__Actinomycetota;c__Actinomycetes;o__Nanopelagicales;f__Nanopelagicaceae;g__Planktophila;s__	0.541584	0.520774	0.53607	0.346022	0.572265	0.53224	0.405534	0.53463	0.47572	0.455681	0.399455	0.613225	0.3792	0.552043	0.538388	0.628807	0.503168	0.595828	0.619758	0.583237	0.539624	0.552327	0.771242	0.498262	0.621321	0.517248	0.580952	0.66569	0.48884	0.548919	0.645107	0.579317
3300027720_5.fna	environmental	environmental	d__Bacteria;p__Verrucomicrobiota;c__Verrucomicrobiae;o__Limisphaerales;f__UBA9464;g__SXXZ01;s__SXXZ01 sp005789375	0	0	0	0	0.172194	0	0	0	0	0	0	0.179129	0.171859	0	0	0.167039	0	0	0.188701	0	0	0.181403	0.250449	0	0.177736	0	0.166643	0.179315	0.179295	0	0.203628	0
3300027720_9.fna	environmental	environmental	d__Bacteria;p__Planctomycetota;c__Phycisphaerae;o__Phycisphaerales;f__SM1A02;g__QWPT01;s__QWPT01 sp027483065	0.528519	0.634833	0.705877	0.420767	0.685693	0.531058	0.470506	0.645154	0.484043	0.534174	0.427973	0.619856	0.614444	0.676003	0.626158	0.616975	0.613658	0.601813	0.745967	0.583508	0.508299	0.723744	0.735313	0.485203	0.627555	0.502092	0.576497	0.598293	0.597746	0.639862	0.598878	0.658331
3300027728_25.fna	environmental	environmental	d__Bacteria;p__Bacteroidota;c__Bacteroidia;o__Chitinophagales;f__Chitinophagaceae;g__Sediminibacterium;s__Sediminibacterium pinensis_C	0.141945	0.199883	0.197742	0.145804	0.242649	0.149443	0.154815	0.202065	0.136862	0.185542	0.141334	0.180488	0.214288	0.212729	0.19969	0.176847	0.190159	0.16447	0.229649	0.171399	0.147166	0.22854	0.222814	0.148558	0.171216	0.133671	0.168273	0.179256	0.212701	0.198398	0.189333	0.207736
3300027730_46.fna	environmental	environmental	d__Bacteria;p__Verrucomicrobiota;c__Verrucomicrobiae;o__Methylacidiphilales;f__UBA3015;g__UBA3015;s__UBA3015 sp945874125	0.622152	0.638677	0.691368	0	0.742935	0.63643	0.491573	0.648011	0.564766	0.552605	0.491732	0.725545	0.684789	0.693389	0.680407	0.717929	0.631511	0.68102	0.787612	0.682478	0.615127	0.695972	1.05123	0.597861	0.738519	0.558453	0.698802	0.779468	0.705874	0.673964	0.844756	0.695169
3300027733_7.fna	environmental	environmental	d__Bacteria;p__Cyanobacteriota;c__Cyanobacteriia;o__PCC-6307;f__Cyanobiaceae;g__Synechococcus_D;s__Synechococcus_D lacustris_A	0.997293	1.02342	1.04517	0.678716	1.07121	0.982716	0.780709	1.00176	0.87816	0.854467	0.73226	1.17698	1.02013	1.03561	0.978723	1.10612	0.972119	1.09378	1.22055	1.06088	0.990183	1.13881	1.68658	0.863877	1.15927	0.932489	1.06384	1.14665	1.23631	1.04618	1.41185	1.07466
3300027734_36.fna	environmental	environmental	d__Bacteria;p__Actinomycetota;c__Acidimicrobiia;o__Acidimicrobiales;f__Ilumatobacteraceae;g__UBA3006;s__UBA3006 sp903895515	1.43606	1.86604	1.95238	1.33625	2.17785	1.30276	1.49497	1.96478	1.2346	1.68582	1.27333	1.6163	1.18393	2.03506	1.95234	1.60707	1.86642	1.42571	2.21651	1.45713	1.39305	2.1063	2.03571	1.25397	1.5746	1.27149	1.50536	1.65325	2.04602	2.01878	1.7267	2.11477
3300027736_3.fna	environmental	environmental	d__Bacteria;p__Verrucomicrobiota;c__Verrucomicrobiae;o__Verrucomicrobiales;f__Verrucomicrobiaceae;g__Prosthecobacter;s__	0.261733	0.199234	0.200314	0.161141	0.264125	0.257674	0.183848	0.205033	0.239137	0.205009	0.189276	0.316924	0.231731	0.205388	0.208016	0.302177	0.193603	0.291415	0.239462	0.285571	0.26209	0.227337	0.385177	0.234329	0.309196	0.258088	0.296499	0.320865	0.251179	0.214741	0.320596	0.229947
3300027736_7.fna	environmental	environmental	d__Bacteria;p__Verrucomicrobiota;c__Verrucomicrobiae;o__Chthoniobacterales;f__JACTMZ01;g__JACTMZ01;s__	0	0	0	0	0	0	0	0	0	0	0	0	0	0	0	0	0	0	0	0	0	0	0.166634	0	0	0	0	0	0	0	0	0
3300027741_13.fna	environmental	environmental	d__Bacteria;p__Pseudomonadota;c__Alphaproteobacteria;o__Acetobacterales;f__Acetobacteraceae;g__Rhodovarius;s__	1.83259	1.68925	1.7071	1.20985	2.04687	1.76917	1.43233	1.73151	1.70824	1.63163	1.38851	2.33564	2.07506	1.82372	1.67132	2.11013	1.65041	2.0824	2.04347	1.99888	1.8358	1.93472	2.87947	1.58856	2.15083	1.8757	2.03328	2.18561	2.22156	1.7824	2.43558	1.87155
3300027741_30.fna	environmental	environmental	d__Bacteria;p__Actinomycetota;c__Actinomycetes;o__Nanopelagicales;f__Nanopelagicaceae;g__Planktophila;s__	17.3394	16.3473	16.3445	11.202	19.0448	17.2898	12.5788	16.6277	15.4308	14.8549	12.9562	19.8153	13.1792	17.2173	17.2515	19.8276	15.6947	19.1132	19.7796	18.6137	16.7614	17.6285	24.999	15.9724	20.0235	16.1085	18.5557	20.9782	17.1847	16.9498	21.0739	17.7518
3300027741_6.fna	environmental	environmental	d__Bacteria;p__Verrucomicrobiota;c__Verrucomicrobiae;o__Chthoniobacterales;f__Terrimicrobiaceae;g__UBA967;s__	0.17066	0.19076	0.197036	0	0.215656	0.171697	0	0.184851	0.155641	0.159324	0	0.211232	0	0.189692	0.183673	0.194744	0.170069	0.189162	0.218379	0.191227	0.170803	0.201288	0.249615	0.156913	0.200601	0.162467	0.189517	0.205146	0.189055	0.192408	0.20855	0.198233
3300027744_8.fna	environmental	environmental	d__Bacteria;p__Pseudomonadota;c__Gammaproteobacteria;o__Burkholderiales;f__Burkholderiaceae;g__Limnohabitans;s__Limnohabitans sp945870575	0.179118	0.196648	0.209233	0	0.230939	0.178768	0.155344	0.188695	0.16899	0.188415	0.144873	0.2246	0.206505	0.209457	0.185407	0.210862	0.175355	0.207148	0.211592	0.19834	0.174401	0.207913	0.277107	0.168546	0.212566	0.173431	0.199346	0.22274	0.216359	0.204605	0.226489	0.199983
3300027746_11.fna	environmental	environmental	d__Bacteria;p__Cyanobacteriota;c__Cyanobacteriia;o__PCC-6307;f__Cyanobiaceae;g__Cyanobium;s__Cyanobium sp903856805	0.681318	0.7698	0.820766	0.528212	0.843476	0.672148	0.571287	0.750324	0.615925	0.667147	0.522977	0.830206	0.764281	0.813605	0.752734	0.781785	0.741733	0.767981	0.935477	0.737807	0.691373	0.876972	1.15263	0.615176	0.795898	0.67139	0.763867	0.802369	0.939152	0.806261	0.986345	0.820294
3300027746_5.fna	environmental	environmental	d__Bacteria;p__Planctomycetota;c__Planctomycetia;o__Pirellulales;f__UBA1268;g__QWPN01;s__QWPN01 sp003669255	1.83255	1.81693	2.00973	1.28639	1.9861	1.86009	1.45359	1.86516	1.50885	1.61975	1.35209	2.14712	1.2835	1.7787	1.82913	1.99804	1.73766	2.13049	2.15751	1.86874	1.84152	2.14436	2.58833	1.48298	2.16406	1.69895	1.92186	2.05506	2.00452	2.00949	2.30707	2.1114
3300027746_7.fna	environmental	environmental	d__Bacteria;p__Verrucomicrobiota;c__Verrucomicrobiae;o__Limisphaerales;f__UBA9464;g__SXXZ01;s__SXXZ01 sp026397675	0.549262	0.597192	0.582312	0.366608	0.645318	0.579043	0.437382	0.592145	0.520176	0.476756	0.418155	0.693307	0.638837	0.604737	0.567459	0.650811	0.538501	0.628431	0.678622	0.602245	0.557809	0.657173	0.902264	0.512379	0.665513	0.539754	0.617285	0.660865	0.683004	0.592766	0.753217	0.593327
3300027747_10.fna	environmental	environmental	d__Bacteria;p__Cyanobacteriota;c__Cyanobacteriia;o__PCC-6307;f__Cyanobiaceae;g__Cyanobium;s__	0.539477	0.567865	0.588195	0.400311	0.61361	0.537199	0.423101	0.551557	0.487916	0.480229	0.403332	0.639816	0.507291	0.586591	0.55637	0.622938	0.541999	0.611076	0.654676	0.573997	0.551492	0.627776	0.907322	0.4658	0.606891	0.512184	0.615736	0.599915	0.677231	0.566582	0.755744	0.600325
3300027747_50.fna	environmental	environmental	d__Bacteria;p__Verrucomicrobiota;c__Verrucomicrobiae;o__Opitutales;f__UBA953;g__UBA953;s__	1.73813	2.39558	2.64492	1.80219	2.75512	1.62829	1.86252	2.4989	1.75888	2.27032	1.58522	2.27203	2.6741	2.58837	2.46988	2.20014	2.28822	1.7716	2.47829	1.9714	1.70031	2.65459	2.547	1.64758	2.03421	1.58508	2.05516	2.32927	2.58315	2.5128	2.16648	2.52572
3300027749_48.fna	environmental	environmental	d__Bacteria;p__Pseudomonadota;c__Alphaproteobacteria;o__Pelagibacterales;f__Pelagibacteraceae;g__Fonsibacter;s__Fonsibacter sp000371745	0.963734	0.866603	0.877503	0.578708	1.11431	0.932592	0.672255	0.958439	0.899722	0.873278	0.806474	1.05707	0.845243	1.03478	1.03346	1.13703	0.927853	1.07165	1.01366	1.06149	0.983068	1.0059	1.26044	0.920134	1.12595	0.935573	1.06284	1.20372	0.817246	0.92478	1.02734	0.972026
3300027756_17.fna	environmental	environmental	d__Bacteria;p__Pseudomonadota;c__Alphaproteobacteria;o__Sphingomonadales;f__Sphingomonadaceae;g__Sphingorhabdus_B;s__Sphingorhabdus_B sp029865925	0	0.128345	0	0	0.159895	0	0	0	0	0	0	0.126366	0	0.132431	0.134884	0	0	0	0.157505	0	0	0.141763	0.149762	0	0	0	0	0	0.136862	0.131115	0	0.131368
3300027756_33.fna	environmental	environmental	d__Bacteria;p__Actinomycetota;c__Actinomycetes;o__Nanopelagicales;f__Nanopelagicaceae;g__Nanopelagicus;s__Nanopelagicus sp016462445	1.32306	1.21087	1.10705	0.812985	1.51597	1.3706	0.956371	1.27327	1.20837	1.14773	1.03436	1.57225	1.02359	1.36581	1.30939	1.5828	1.19723	1.51555	1.51877	1.49672	1.37495	1.34422	2.13009	1.26724	1.6105	1.2437	1.45171	1.68137	1.32204	1.29422	1.74139	1.36339
3300027759_63.fna	environmental	environmental	d__Bacteria;p__Actinomycetota;c__Actinomycetes;o__Nanopelagicales;f__Nanopelagicaceae;g__Planktophila;s__	2.91788	2.53706	2.27457	1.65726	3.13859	2.88707	2.00979	2.66808	2.59779	2.38699	2.09225	3.29546	2.20263	2.6535	2.70865	3.32279	2.43724	3.24282	3.10089	3.08995	2.78524	2.6866	4.30418	2.60661	3.32195	2.6667	3.1237	3.52941	2.84822	2.61497	3.68622	2.83459
3300027760_11.fna	environmental	environmental	d__Bacteria;p__Verrucomicrobiota;c__Verrucomicrobiae;o__Limisphaerales;f__UBA9464;g__SXXZ01;s__SXXZ01 sp005789375	0	0.202136	0.205048	0	0.220283	0.196245	0	0.201148	0	0	0	0.225967	0.212514	0.207082	0	0.216431	0.191839	0.215997	0.233631	0.205878	0	0.221764	0.308168	0	0.216058	0	0.211528	0.2178	0.226889	0.197017	0.254774	0.210164
3300027760_13.fna	environmental	environmental	d__Bacteria;p__Chloroflexota;c__UBA2235;o__UBA12225;f__UBA12225;g__UBA12225;s__UBA12225 sp002347925	3.46081	3.73725	4.00554	2.45946	4.0716	3.60003	2.83453	3.62794	3.24599	3.2192	2.73614	4.31457	3.64147	3.88043	3.5558	4.0073	3.48417	3.96371	4.20318	3.81655	3.50214	4.20764	5.5715	3.23481	4.13419	3.33604	3.86201	4.13618	4.29181	3.7471	4.67675	3.82053
3300027760_14.fna	environmental	environmental	d__Bacteria;p__Planctomycetota;c__Planctomycetia;o__Gemmatales;f__Gemmataceae;g__REEB421;s__REEB421 sp945875585	3.91876	3.97053	4.24826	2.78843	4.54831	3.80912	3.07772	3.95262	3.60374	3.57959	3.02873	4.83682	3.72394	4.16716	3.96399	4.49976	3.69495	4.30572	4.73605	4.3384	3.82609	4.43205	5.98859	3.66314	4.65599	3.58347	4.29993	4.67654	4.44466	4.08674	4.94375	4.12242
3300027760_19.fna	environmental	environmental	d__Bacteria;p__Verrucomicrobiota;c__Verrucomicrobiae;o__Verrucomicrobiales;f__Akkermansiaceae;g__UBA956;s__	0	0.139041	0.154728	0	0.175187	0	0	0.141613	0	0	0	0	0	0.141883	0.138814	0	0	0	0.166789	0	0	0.155967	0	0	0	0	0	0	0.144643	0.149881	0	0.148005
3300027760_21.fna	environmental	environmental	d__Bacteria;p__Pseudomonadota;c__Gammaproteobacteria;o__Burkholderiales;f__Burkholderiaceae;g__RFPW01;s__RFPW01 sp009922405	1.605	1.81025	1.91267	1.20909	2.02186	1.65078	1.36889	1.75995	1.49739	1.58038	1.33194	1.97688	1.89788	1.86916	1.74649	1.87027	1.66008	1.83496	2.05637	1.73867	1.64923	1.99418	2.52447	1.50551	1.92334	1.55302	1.77243	1.88858	2.0185	1.85619	2.09081	1.86382
3300027760_22.fna	environmental	environmental	d__Bacteria;p__Actinomycetota;c__Actinomycetes;o__Mycobacteriales;f__Mycobacteriaceae;g__Mycobacterium;s__	0.717969	0.676386	0.752093	0.499961	0.843673	0.705413	0.585149	0.731952	0.638852	0.659231	0.541129	0.851132	0.545377	0.716488	0.726245	0.796713	0.678905	0.803874	0.918323	0.751752	0.715676	0.812218	1.14367	0.615484	0.826276	0.686195	0.777235	0.798471	0.819179	0.765277	0.939443	0.832307
3300027760_26.fna	environmental	environmental	d__Bacteria;p__Verrucomicrobiota;c__Verrucomicrobiae;o__Chthoniobacterales;f__Terrimicrobiaceae;g__UBA967;s__	0.561435	0.609846	0.676561	0.426113	0.701751	0.564692	0.470097	0.607853	0.522895	0.543489	0.455019	0.678056	0.487815	0.65058	0.595773	0.673115	0.550641	0.62838	0.718468	0.617706	0.558945	0.671352	0.824687	0.528927	0.670297	0.539315	0.63532	0.689853	0.616652	0.630599	0.683329	0.632375
3300027760_38.fna	environmental	environmental	d__Bacteria;p__Pseudomonadota;c__Alphaproteobacteria;o__Rhizobiales;f__Beijerinckiaceae;g__CAIYZJ01;s__CAIYZJ01 sp903930675	0.477169	0.809058	0.832251	0.557539	0.88991	0.463214	0.600002	0.788394	0.458012	0.660822	0.491105	0.59372	0.724506	0.856425	0.799165	0.575034	0.734105	0.574792	0.819461	0.56037	0.498432	0.911438	0.758748	0.456234	0.581421	0.470722	0.539986	0.594608	0.872745	0.817447	0.642944	0.828051
3300027760_39.fna	environmental	environmental	d__Bacteria;p__Pseudomonadota;c__Gammaproteobacteria;o__Burkholderiales;f__Burkholderiaceae;g__RFPW01;s__RFPW01 sp009925965	7.36522	8.05123	8.52616	5.50912	9.11932	7.45199	6.24278	7.88411	6.79698	7.18848	5.90284	9.00632	8.48391	8.27638	7.9448	8.51463	7.37919	8.53011	9.10523	7.95742	7.35903	8.9428	11.4993	6.80837	8.72383	7.08885	8.09836	8.61269	9.14068	8.25602	9.45892	8.40386
3300027760_41.fna	environmental	environmental	d__Bacteria;p__Actinomycetota;c__Acidimicrobiia;o__Acidimicrobiales;f__UBA8139;g__F1-20-MAGs160;s__	0.160883	0.190631	0.209902	0.140337	0.231188	0.164824	0.155044	0.193316	0.144545	0.182632	0	0.209195	0.171519	0.193523	0.190766	0.18334	0.176901	0.18746	0.225088	0.165022	0.157261	0.213415	0.250415	0.142318	0.188038	0.153938	0.169113	0.19056	0.232532	0.192046	0.205275	0.204198
3300027760_43.fna	environmental	environmental	d__Bacteria;p__Bacteroidota;c__Bacteroidia;o__UBA7662;f__UBA7662;g__SYHX01;s__SYHX01 sp027485465	2.79987	3.39184	3.497	2.23245	3.47319	2.7744	2.45915	3.52747	2.52714	2.98077	2.26735	3.3574	3.11526	3.64055	3.55753	3.22931	3.18918	2.96558	4.20114	3.02907	2.69089	3.75866	4.49868	2.60116	3.2999	2.55955	2.98928	3.29774	3.8325	3.70336	3.86715	3.7551
3300027760_44.fna	environmental	environmental	d__Bacteria;p__Planctomycetota;c__Phycisphaerae;o__Phycisphaerales;f__SM1A02;g__SYAC01;s__SYAC01 sp009924765	0.698315	0.871244	0.982438	0.606256	1.00172	0.669421	0.65005	0.847932	0.618334	0.773908	0.590732	0.837915	0.886662	0.931374	0.880398	0.79132	0.857251	0.747264	1.01801	0.719016	0.681958	1.00359	1.06503	0.61014	0.775993	0.633609	0.750159	0.791061	0.9945	0.901794	0.897624	0.92189
3300027760_62.fna	environmental	environmental	d__Bacteria;p__Actinomycetota;c__Actinomycetes;o__Actinomycetales;f__Microbacteriaceae;g__Rhodoluna;s__	0.812246	0.994858	1.04014	0.658048	1.06203	0.775325	0.683756	0.94135	0.698808	0.804839	0.636887	0.895899	0.548407	0.956147	0.945415	0.900238	0.886609	0.921677	1.08187	0.823781	0.765315	1.04305	1.23356	0.732463	0.899626	0.734523	0.855463	0.924092	0.995319	0.971791	1.01686	1.00603
3300027760_64.fna	environmental	environmental	d__Bacteria;p__Actinomycetota;c__Actinomycetes;o__Nanopelagicales;f__Nanopelagicaceae;g__Planktophila;s__	1.0508	0.945028	0.884127	0.649359	1.17787	1.08981	0.765502	1.00111	0.951064	0.933982	0.800973	1.22034	0.781193	1.02083	1.01366	1.20777	0.941967	1.18173	1.18727	1.1531	1.03219	1.03911	1.58963	0.949085	1.23289	0.978575	1.13229	1.32128	1.07812	1.01734	1.34762	1.0713
3300027760_9.fna	environmental	environmental	d__Bacteria;p__Planctomycetota;c__Planctomycetia;o__Pirellulales;f__UBA1268;g__CAMCQY01;s__	1.06426	1.06697	1.20312	0.750461	1.20292	1.09504	0.821592	1.09192	0.877821	0.957358	0.769181	1.28456	0.752283	1.06	1.0878	1.20029	1.04461	1.24424	1.32037	1.09592	1.07622	1.2438	1.52929	0.873019	1.2698	1.04407	1.13427	1.20515	1.14872	1.15937	1.35333	1.24351
3300027763_13.fna	environmental	environmental	d__Bacteria;p__Planctomycetota;c__Phycisphaerae;o__Phycisphaerales;f__SM1A02;g__UBA966;s__	0	0	0.133349	0	0	0	0	0	0	0	0	0.140568	0	0	0	0.13818	0	0.141077	0.145294	0	0	0	0.179258	0	0.138475	0	0	0	0.13959	0	0.15531	0
3300027763_22.fna	environmental	environmental	d__Bacteria;p__Bacteroidota;c__Bacteroidia;o__Flavobacteriales;f__UA16;g__JAIBBG01;s__	0.507857	0.558703	0.489984	0.399034	0.679248	0.474361	0.461612	0.585893	0.50761	0.527297	0.424394	0.657383	0.576521	0.56258	0.573331	0.61601	0.530355	0.559832	0.638174	0.583349	0.51157	0.612029	0.786521	0.487534	0.603604	0.483998	0.602661	0.624145	0.659374	0.582893	0.651916	0.583297
3300027769_7.fna	environmental	environmental	d__Bacteria;p__Bacteroidota;c__Bacteroidia;o__Flavobacteriales;f__Crocinitomicaceae;g__UBA952;s__UBA952 sp027485415	0.221607	0.263766	0.24055	0	0.259961	0.222115	0.17864	0.259827	0.195982	0.212505	0.179093	0.277603	0.193744	0.267455	0.258119	0.261055	0.238114	0.242879	0.286003	0.24237	0.217661	0.294339	0.323595	0.209194	0.262843	0.206861	0.250927	0.277021	0.224884	0.27451	0.276871	0.2701
3300027770_8.fna	environmental	environmental	d__Bacteria;p__Verrucomicrobiota;c__Verrucomicrobiae;o__Verrucomicrobiales;f__Verrucomicrobiaceae;g__Prosthecobacter;s__	0.366438	0.256275	0.250694	0.221762	0.362593	0.375336	0.247672	0.273145	0.359092	0.27833	0.271831	0.474395	0.343591	0.274975	0.276393	0.440781	0.251731	0.437907	0.336926	0.410185	0.36056	0.309709	0.550155	0.338045	0.436363	0.370904	0.433386	0.4489	0.341359	0.273136	0.453589	0.289906
3300027777_52.fna	environmental	environmental	d__Bacteria;p__Bacteroidota;c__Bacteroidia;o__NS11-12g;f__UBA955;g__UBA955;s__	0.136461	0.185504	0.169556	0	0.158395	0.13771	0	0.163848	0.13579	0.12704	0	0.175685	0.138577	0.176115	0.161147	0.166259	0.14721	0.152017	0.206829	0.156251	0.132566	0.188007	0.208042	0.137219	0.181519	0.137479	0.154614	0.171269	0.163974	0.180726	0.174772	0.175605
3300027777_57.fna	environmental	environmental	d__Bacteria;p__Actinomycetota;c__Actinomycetes;o__Nanopelagicales;f__Nanopelagicaceae;g__Nanopelagicus;s__Nanopelagicus sp009705675	17.4048	15.3796	14.3163	10.0354	18.8049	17.3463	12.0944	16.0506	15.761	14.5489	12.8734	20.063	12.6887	17.0296	16.9802	20.4114	15.2869	19.3979	19.1635	19.1596	17.4483	16.9773	25.2687	16.1516	20.2173	16.3356	18.8743	21.5262	16.1138	16.2305	21.3143	17.3065
3300027777_60.fna	environmental	environmental	d__Bacteria;p__Chloroflexota;c__Limnocylindria;o__Limnocylindrales;f__Limnocylindraceae;g__Limnocylindrus;s__	1.10171	1.17849	1.20805	0.829713	1.31752	1.05755	0.866287	1.14002	0.916895	1.00279	0.828977	1.24969	0.927196	1.17978	1.11225	1.26297	1.08169	1.20116	1.28222	1.18335	1.07567	1.22493	1.64634	0.977056	1.23157	1.01277	1.15452	1.29276	1.28413	1.1725	1.43702	1.20354
3300027777_7.fna	environmental	environmental	d__Bacteria;p__Planctomycetota;c__Planctomycetia;o__Pirellulales;f__UBA1268;g__QWOP01;s__	0.16853	0.169257	0.191342	0	0.189103	0.168937	0	0.165302	0.141543	0.153915	0	0.197645	0	0.173334	0.171113	0.193484	0.163298	0.190413	0.20938	0.175748	0.176443	0.191646	0.263357	0	0.20326	0.169245	0.189225	0.201836	0.18473	0.186399	0.222339	0.193242
3300027796_20.fna	environmental	environmental	d__Bacteria;p__Bacteroidota;c__Bacteroidia;o__Bacteroidales;f__Paludibacteraceae;g__Paludibacter;s__	0	0.158396	0	0.263194	0.243836	0	0.172323	0	0	0.187839	0.13762	0	0.20703	0	0.138849	0	0	0	0	0	0.178059	0	0	0.162791	0	0.197373	0	0	0	0	0	0
3300027797_39.fna	environmental	environmental	d__Bacteria;p__Actinomycetota;c__Acidimicrobiia;o__Acidimicrobiales;f__Ilumatobacteraceae;g__UBA3006;s__	0	0.138244	0.145642	0	0.165747	0	0	0.140538	0	0	0	0	0	0.145321	0.149089	0.129627	0	0	0.166627	0	0	0.155513	0.1634	0	0.138062	0	0	0.147636	0.155686	0.157671	0.14786	0.155045
3300027804_10.fna	environmental	environmental	d__Bacteria;p__Pseudomonadota;c__Gammaproteobacteria;o__Burkholderiales;f__Burkholderiaceae;g__Rhodoferax_C;s__	0.734895	0.998574	1.06156	0.765118	1.2279	0.71795	0.84206	0.971063	0.67623	0.963213	0.709482	0.918152	1.1578	1.04286	0.976812	0.852662	0.931985	0.850907	1.08357	0.815337	0.732452	1.10698	1.17286	0.67508	0.880538	0.716876	0.830256	0.874637	1.23635	1.0347	0.977464	1.05538
3300027804_50.fna	environmental	environmental	d__Bacteria;p__Pseudomonadota;c__Gammaproteobacteria;o__Burkholderiales;f__Burkholderiaceae;g__Limnohabitans_A;s__Limnohabitans_A sp021300495	0.912441	1.00799	1.06312	0.769647	1.23087	0.933871	0.824961	0.979037	0.837451	0.935553	0.7634	1.11822	1.13937	1.03457	0.954063	1.05136	0.924958	1.05419	1.13057	1.01724	0.900903	1.07535	1.42209	0.859885	1.07261	0.876656	1.01911	1.09497	1.18273	1.04728	1.14753	1.03506
3300027806_74.fna	environmental	environmental	d__Bacteria;p__Actinomycetota;c__Actinomycetes;o__Nanopelagicales;f__Nanopelagicaceae;g__MAG-120802;s__	0	0	0	0	0	0	0	0	0	0	0	0.726001	0	0	0	0	0	0	0	0	0	0	0.89934	0	0.73021	0	0	0	0	0	0	0
3300027840_17.fna	environmental	environmental	d__Bacteria;p__Campylobacterota;c__Campylobacteria;o__Campylobacterales;f__Sulfurospirillaceae;g__Sulfurospirillum;s__Sulfurospirillum sp001548035	0.142582	0.313868	0	0.444386	0.372605	0.138367	0.276525	0.148154	0	0.312213	0.228602	0	0.346435	0	0.281279	0	0	0	0	0	0.293135	0	0.187093	0.271997	0.149673	0.286709	0	0.164101	0.17109	0	0.186568	0
3300027870_20.fna	environmental	environmental	d__Bacteria;p__Pseudomonadota;c__Gammaproteobacteria;o__Burkholderiales;f__Burkholderiaceae;g__Telluria;s__	0	0	0.16424	0	0	0	0	0	0	0	0	0	0	0	0	0	0	0	0	0	0	0	0	0	0	0	0	0	0	0	0	0
3300027892_34.fna	environmental	environmental	d__Bacteria;p__Cyanobacteriota;c__Cyanobacteriia;o__PCC-6307;f__Cyanobiaceae;g__BAIKAL-G1;s__BAIKAL-G1 sp016463595	0.254086	0.255534	0.26326	0.181642	0.287495	0.247884	0.19711	0.269953	0.23756	0.231538	0.198573	0.290982	0.249652	0.260483	0.247241	0.289605	0.263968	0.279785	0.308421	0.269639	0.260454	0.30227	0.41927	0.21327	0.305129	0.258113	0.281392	0.278456	0.326918	0.271076	0.366929	0.297524
3300027963_10.fna	environmental	environmental	d__Bacteria;p__Planctomycetota;c__Phycisphaerae;o__Phycisphaerales;f__SM1A02;g__UBA966;s__	0.38528	0.398084	0.442137	0.281774	0.442402	0.412742	0.313394	0.394009	0.360567	0.351629	0.290458	0.474983	0.401757	0.412748	0.403992	0.446574	0.381464	0.441816	0.476942	0.416619	0.403552	0.45178	0.588567	0.347069	0.449101	0.379513	0.417177	0.448925	0.442286	0.407617	0.489005	0.41571
3300027963_199.fna	environmental	environmental	d__Bacteria;p__Pseudomonadota;c__Alphaproteobacteria;o__Sphingomonadales;f__Sphingomonadaceae;g__Aquisediminimonas;s__	0.627355	0.487187	0.403757	0.395988	0.664086	0.606372	0.444793	0.498445	0.57216	0.503758	0.440036	0.745089	0.481	0.503546	0.523311	0.719063	0.4723	0.699696	0.615445	0.668188	0.615254	0.54995	0.925817	0.564065	0.718963	0.614767	0.690492	0.766059	0.631748	0.513409	0.778219	0.541857
3300027963_20.fna	environmental	environmental	d__Bacteria;p__Bacteroidota;c__Bacteroidia;o__Flavobacteriales;f__Crocinitomicaceae;g__UBA952;s__	0	0	0	0	0.160787	0	0	0	0	0	0	0.157869	0.137686	0	0	0.144473	0	0	0	0	0	0	0.174913	0	0	0	0.137295	0.14022	0.167285	0	0	0
3300027963_45.fna	environmental	environmental	d__Bacteria;p__Actinomycetota;c__Actinomycetes;o__Nanopelagicales;f__Nanopelagicaceae;g__Planktophila;s__	4.17689	4.14506	4.61905	2.96817	4.87838	4.08437	3.22377	4.11358	3.66879	3.77476	3.17704	4.87713	2.90549	4.36682	4.36606	4.86718	3.87413	4.69645	5.00701	4.554	4.03453	4.50601	5.77485	3.81198	4.86074	3.87784	4.49275	5.05252	4.14585	4.39318	4.88046	4.58838
3300027963_72.fna	environmental	environmental	d__Bacteria;p__Actinomycetota;c__Actinomycetes;o__S36-B12;f__UBA5976;g__ATZT02;s__	0.346403	0.317503	0.340149	0.214516	0.373936	0.334971	0.249277	0.351896	0.325128	0.297854	0.250692	0.379223	0.212379	0.368161	0.381687	0.379636	0.317577	0.375455	0.383857	0.353433	0.313291	0.374153	0.426814	0.334327	0.378049	0.320886	0.361426	0.377135	0.305982	0.325567	0.368483	0.360217
3300027971_14.fna	environmental	environmental	d__Bacteria;p__Pseudomonadota;c__Gammaproteobacteria;o__Burkholderiales;f__Burkholderiaceae;g__Limnohabitans_A;s__Limnohabitans_A sp937897495	1.10969	1.16374	1.24038	0.880818	1.45317	1.13405	0.945028	1.13652	1.05138	1.11215	0.909667	1.3979	1.3198	1.21878	1.15333	1.311	1.06717	1.29206	1.30516	1.25156	1.116	1.27248	1.75476	1.06299	1.3458	1.06513	1.2743	1.35978	1.35813	1.18608	1.4301	1.21034
3300027971_34.fna	environmental	environmental	d__Bacteria;p__Chloroflexota;c__Limnocylindria;o__Limnocylindrales;f__Limnocylindraceae;g__Limnocylindrus;s__	3.06964	3.22581	3.39948	2.23478	3.59831	2.97892	2.42337	3.0908	2.68071	2.7983	2.32441	3.58708	2.6548	3.29456	3.221	3.45485	3.03367	3.4005	3.6102	3.24406	2.99209	3.49282	4.68229	2.7298	3.50362	2.85866	3.26336	3.65726	3.57132	3.22903	3.9539	3.3614
3300027973_12.fna	environmental	environmental	d__Bacteria;p__Cyanobacteriota;c__Cyanobacteriia;o__PCC-6307;f__Cyanobiaceae;g__Cyanobium;s__	0.472444	0.501097	0.527054	0.345073	0.536043	0.449375	0.378555	0.484691	0.411843	0.435053	0.345275	0.554893	0.484772	0.498154	0.479637	0.535517	0.490414	0.529937	0.579844	0.528461	0.483048	0.579975	0.764567	0.404619	0.549334	0.446823	0.516601	0.520806	0.586346	0.503866	0.689106	0.535989
3300027973_17.fna	environmental	environmental	d__Bacteria;p__Bacteroidota;c__Bacteroidia;o__Flavobacteriales;f__UA16;g__JAIBBG01;s__	0	0	0	0	0	0	0	0	0	0	0	0	0	0	0	0	0	0	0.128176	0	0	0.124308	0	0	0	0	0	0	0	0	0	0
3300027973_19.fna	environmental	environmental	d__Bacteria;p__Pseudomonadota;c__Gammaproteobacteria;o__Burkholderiales;f__Burkholderiaceae;g__Limnohabitans;s__Limnohabitans sp903880855	1.7265	2.1374	2.36054	1.44967	2.39218	1.71628	1.6307	2.12743	1.6611	1.90235	1.47769	2.15252	2.33018	2.30621	2.12461	2.04223	2.01462	1.97665	2.38231	1.92174	1.6858	2.3676	2.69598	1.62478	2.05474	1.64639	1.92692	2.03883	2.39901	2.20016	2.24353	2.22677
3300027974_13.fna	environmental	environmental	d__Bacteria;p__Pseudomonadota;c__Alphaproteobacteria;o__Caulobacterales;f__Caulobacteraceae;g__Brevundimonas;s__Brevundimonas sp027487935	0.351411	0.241582	0.275111	0.205336	0.325691	0.350617	0.228701	0.267009	0.340665	0.241254	0.258265	0.438473	0.303546	0.279458	0.257395	0.412378	0.254875	0.422626	0.311143	0.388854	0.342122	0.273225	0.53134	0.311669	0.399135	0.360414	0.400123	0.414907	0.357933	0.270537	0.464437	0.288358
3300028557_46.fna	environmental	environmental	d__Bacteria;p__Bacteroidota;c__Bacteroidia;o__UBA7662;f__UBA7662;g__SYHX01;s__SYHX01 sp903856555	0.667664	0.787644	0.734653	0.490293	0.791637	0.620881	0.554095	0.767917	0.584531	0.658074	0.507495	0.793611	0.754691	0.804323	0.750632	0.770122	0.70808	0.695055	0.902174	0.70572	0.62936	0.845024	1.07928	0.593425	0.781588	0.587205	0.716859	0.769498	0.878777	0.817035	0.916014	0.827319
3300028557_51.fna	environmental	environmental	d__Bacteria;p__Pseudomonadota;c__Alphaproteobacteria;o__Rickettsiales;f__UBA1997;g__RFXY01;s__RFXY01 sp009921385	0.166375	0.238506	0.270259	0.146007	0.217176	0.177599	0.179306	0.276239	0.151894	0.18101	0.136021	0.197337	0.158302	0.266422	0.254503	0.229482	0.219857	0.201592	0.214626	0.202449	0.17508	0.257918	0.22529	0.181616	0.214161	0.160747	0.214715	0.203067	0.19631	0.23861	0.189527	0.268981
3300028571_14.fna	environmental	environmental	d__Bacteria;p__Bacteroidota;c__Bacteroidia;o__Cytophagales;f__Spirosomataceae;g__Runella;s__Runella sp027484545	0	0	0	0	0	0	0	0	0	0	0	0.139428	0	0	0	0.136185	0	0.126634	0	0	0	0	0.16301	0	0.136715	0	0.129214	0.139293	0	0	0.136129	0
3300028571_56.fna	environmental	environmental	d__Bacteria;p__Actinomycetota;c__Actinomycetes;o__Nanopelagicales;f__Nanopelagicaceae;g__Planktophila;s__	0.391467	0.372115	0.38093	0	0.433778	0.399754	0.272095	0.375335	0.349112	0.325085	0.290017	0.455145	0.290775	0.399668	0.387435	0.446904	0.346156	0.432394	0.444489	0.419658	0.376839	0.395132	0.575711	0.365018	0.468492	0.363698	0.418065	0.471235	0.359201	0.389336	0.490956	0.39676
3300029349_1.fna	environmental	environmental	d__Bacteria;p__Cyanobacteriota;c__Cyanobacteriia;o__Pseudanabaenales;f__Pseudanabaenaceae;g__Pseudanabaena;s__Pseudanabaena sp020404895	0.229192	0.239609	0.193118	0.154348	0.275722	0.234052	0.176295	0.248673	0.228874	0.21302	0.185322	0.31307	0.268172	0.258606	0.24331	0.279409	0.237936	0.260815	0.271486	0.253928	0.234878	0.273537	0.348738	0.226752	0.28757	0.22898	0.27456	0.292338	0.252714	0.242823	0.253717	0.253733
3300029349_2.fna	environmental	environmental	d__Bacteria;p__Cyanobacteriota;c__Cyanobacteriia;o__Cyanobacteriales;f__Microcystaceae;g__Microcystis;s__Microcystis sp002282935	0.183056	0	0.33902	0.177201	0.157162	0	0	0.188609	0.127141	0	0	0.175118	0	0.198174	0.149412	0.141356	0	0.210343	0.219882	0.148728	0	0.165015	0.38432	0.174003	0.160198	0	0	0.18886	0.145739	0.131358	0	0.171189
3300029449_9.fna	environmental_crx	wastewater_crx,environmental_crx	d__Bacteria;p__Actinomycetota;c__Actinomycetes;o__Propionibacteriales;f__Propionibacteriaceae;g__Brooklawnia;s__Brooklawnia sp937867175	0	0	0	0	0	0	0.30987	0	0	0	0	0	0	0	0	0	0	0	0	0	0	0	0	0	0	0	0	0	0.557126	0	0	0
3300029797_10.fna	environmental_crx	wastewater_crx,environmental_crx	d__Bacteria;p__Bacteroidota;c__Bacteroidia;o__Bacteroidales;f__Bacteroidaceae;g__Prevotella;s__Prevotella sp018054505	0	0	0	0	0	0	0	0.128889	0	0	0	0	0	0	0	0	0	0	0	0	0	0	0	0	0	0	0	0	0	0	0	0
bird_F241_Great_Cormorant__maxbin2_high_prob.006.fna	bird_crx	bird_crx,human_crx,cat_crx,chicken_crx	d__Bacteria;p__Pseudomonadota;c__Gammaproteobacteria;o__Burkholderiales;f__Neisseriaceae;g__Neisseria;s__Neisseria suis	0.166511	0	0	0	0	0	0	0	0	0	0	0	0	0	0	0	0	0	0	0	0	0	0	0	0	0	0	0	0	0	0	0
cat_GCA_022496335.1.fna	cat_crx	dog_crx,human_crx,cat_crx	d__Bacteria;p__Pseudomonadota;c__Gammaproteobacteria;o__Burkholderiales;f__Rhodocyclaceae;g__Propionivibrio;s__	4.86182	0	0	3.10131	0.139051	0	0	0	0	0	0	0	2.85681	0	0	0	0	1.30152	0	0	0	0	0	0	0	0	0	0	0	0	0	0
cat_GCA_022496455.1.fna	cat_crx	dog_crx,cow_crx,human_crx,cat_crx	d__Bacteria;p__Campylobacterota;c__Campylobacteria;o__Campylobacterales;f__UBA6016;g__UBA6016;s__UBA6016 sp937973585	1.57869	0	0	0.954807	0	0	0	0	0	0	0	0	0.908878	0	0	0	0	0.361762	0	0	0	0	0	0	0	0	0	0	0	0	0	0
cat_norm_metabat.19.fna	cat_crx	wastewater_crx,pig_crx,cat_crx,human_crx,chicken_crx	d__Bacteria;p__Bacteroidota;c__Bacteroidia;o__Bacteroidales;f__Rikenellaceae;g__Alistipes;s__Alistipes putredinis	0.184982	0	0	0.179185	0	0	0	0	0	0	0	0	0.176586	0	0	0	0	0	0	0	0	0	0	0	0	0	0	0	0	0	0	0
cat_norm_metabat.7.fna	cat_crx	dog_crx,human_crx,cat_crx	d__Bacteria;p__Bacteroidota;c__Bacteroidia;o__Bacteroidales;f__Bacteroidaceae;g__Bacteroides;s__Bacteroides uniformis	0.459583	0	0	0.224149	0	0	0	0	0	0	0	0	0.417361	0	0	0	0	0.132995	0	0	0	0	0	0	0	0	0	0	0	0	0	0
cat_SAMEA3387437__metabat2_high_PE.012.fna	cat_crx	human_crx,pig_crx,cat_crx	d__Bacteria;p__Fusobacteriota;c__Fusobacteriia;o__Fusobacteriales;f__Leptotrichiaceae;g__JAGOYM01;s__JAGOYM01 sp018059165	0	0	0	0.146654	0.142098	0	0	0	0	0	0	0	0.12472	0	0	0	0	0	0	0	0	0	0	0	0	0	0	0	0	0	0	0
cat_SAMEA3387437__metabat2_low_PE.008.fna	cat_crx	human_crx,pig_crx,cat_crx	d__Bacteria;p__Bacteroidota;c__Bacteroidia;o__Bacteroidales;f__UBA932;g__DMER64;s__DMER64 sp002408205	0	0.170199	0	0.217368	0.201265	0	0.143666	0.184133	0	0.155037	0	0	0.182001	0	0	0	0	0	0	0	0.141089	0	0	0.126417	0	0.141031	0	0	0	0	0	0
cat_SAMEA3387450__maxbin2_low_prob.013.fna	cat_crx	human_crx,cat_crx	d__Bacteria;p__Bacteroidota;c__Bacteroidia;o__Bacteroidales;f__Bacteroidaceae;g__Phocaeicola;s__Phocaeicola vulgatus	0	0.141011	0	0.165041	0.139594	0	0	0.135314	0	0	0	0	0.16365	0	0	0	0	0	0	0	0	0	0	0	0	0	0	0	0	0	0	0
cat_SAMEA3387450__metabat2_high_PE.006.fna	cat_crx	human_crx,cat_crx	d__Bacteria;p__Pseudomonadota;c__Gammaproteobacteria;o__Pseudomonadales;f__Moraxellaceae;g__Moraxella_A;s__Moraxella_A sp937889485	1.66441	0	0	0.916691	0.273382	0	0	0.137421	0	0.129461	0	0	1.16469	0	0	0	0	0.383095	0	0.137617	0	0	0	0	0	0	0	0	0	0	0.380488	0
cat_SAMEA3387451__metabat2_low_PE.031.fna	cat_crx	dog_crx,human_crx,cat_crx	d__Bacteria;p__Pseudomonadota;c__Gammaproteobacteria;o__Burkholderiales;f__Burkholderiaceae;g__Rhodoferax;s__Rhodoferax sp017997975	0.155255	0	0	0	0	0	0	0	0	0	0	0	0	0	0	0	0	0	0	0	0	0	0	0	0	0	0	0	0	0	0	0
cat_SAMEA3387459__maxbin2_high_prob.004.fna	cat_crx	human_crx,cat_crx	d__Bacteria;p__Bacillota_A;c__Clostridia;o__Clostridiales;f__Clostridiaceae;g__Sarcina;s__Sarcina perfringens	1.00957	0	0	2.58325	3.60044	0	0	0	0	0	0	0	0.615315	0	0	0	0	0.347322	0	3.82324	0	0	0	0	0	0	0	0	0	0	6.47325	0
cat_SAMEA3387459__metabat2_high_PE.008.fna	cat_crx	pig_crx,dog_crx,cat_crx,human_crx,chicken_crx	d__Bacteria;p__Actinomycetota;c__Actinomycetes;o__Actinomycetales;f__Bifidobacteriaceae;g__Bifidobacterium;s__Bifidobacterium pseudocatenulatum	4.80928	0	0	2.74905	0.606646	0	0	0	0	0	0	0	2.75005	0	0	0	0	1.40841	0	0.589249	0	0	0	0	0	0	0	0	0	0	1.17067	0
cat_SAMEA3387462__maxbin2_low_prob.012.fna	cat_crx	dog_crx,human_crx,cat_crx	d__Bacteria;p__Actinomycetota;c__Actinomycetes;o__Actinomycetales;f__Bifidobacteriaceae;g__Bifidobacterium;s__Bifidobacterium longum	2.07789	0	0	1.12229	0	0	0	0	0	0	0	0	1.0097	0	0	0	0	0.52097	0	0	0	0	0	0	0	0	0	0	0	0	0	0
cat_SAMEA3387464__metabat2_high_PE.014.fna	cat_crx	dog_crx,human_crx,cat_crx	d__Bacteria;p__Bacillota_A;c__Clostridia;o__Oscillospirales;f__Ruminococcaceae;g__Gemmiger;s__Gemmiger formicilis	0	0	0	0	0	0	0	0	0	0	0	0	0	0	0	0	0	0	0	0	0	0	0	0	0	0	0	0	0	0	0.175566	0
cat_SAMEA3387464__metabat2_high_PE.048.fna	cat_crx	human_crx,pig_crx,cat_crx	d__Bacteria;p__Bacillota_A;c__Clostridia;o__Lachnospirales;f__Lachnospiraceae;g__Fusicatenibacter;s__Fusicatenibacter saccharivorans	0.229674	0	0	0.249276	0.160969	0	0	0	0	0	0	0	0.227668	0	0	0	0	0	0	0	0	0	0	0	0	0	0	0	0	0	0.174769	0
cat_SAMEA3387464__metabat2_low_PE.022.fna	cat_crx	human_crx,pig_crx,cat_crx	d__Bacteria;p__Bacillota_A;c__Clostridia;o__Oscillospirales;f__Ruminococcaceae;g__Faecalibacterium;s__Faecalibacterium duncaniae	0.301892	0	0	0.179939	0	0	0	0	0	0	0	0	0.20036	0	0	0	0	0	0	0	0	0	0	0	0	0	0	0	0	0	0	0
cat_SAMEA3387464__metabat2_low_PE.026.fna	cat_crx	wastewater_crx,pig_crx,cat_crx,human_crx,chicken_crx	d__Bacteria;p__Bacillota_A;c__Clostridia;o__Lachnospirales;f__Lachnospiraceae;g__Blautia_A;s__Blautia_A wexlerae	0.507579	0.302628	0	0.555485	0.374303	0.130701	0.252205	0.280266	0	0.282709	0.221115	0	0.576356	0	0.226525	0	0	0	0	0	0.2717	0	0.213036	0.252095	0.161004	0.254379	0	0.164013	0.161256	0	0.247259	0
cat_SAMEA3387466__metabat2_low_PE.002.fna	cat_crx	dog_crx,human_crx,pig_crx,cat_crx	d__Bacteria;p__Bacillota_A;c__Clostridia;o__Oscillospirales;f__Acutalibacteraceae;g__Scybalenecus;s__Scybalenecus sp900540085	0.125067	0	0	0	0	0	0	0	0	0	0	0	0	0	0	0	0	0	0	0	0	0	0	0	0	0	0	0	0	0	0.177489	0
cat_SAMEA3387467__maxbin2_low_prob.010.fna	cat_crx	dog_crx,human_crx,cat_crx	d__Bacteria;p__Bacillota;c__Bacilli;o__Lactobacillales;f__Lactobacillaceae;g__Lactobacillus;s__Lactobacillus acidophilus	0	0	0	0.150203	0.18147	0	0	0	0	0	0	0	0	0	0	0	0	0	0	0.197198	0	0	0	0	0	0	0	0	0	0	0.398421	0
cat_SAMEA3387468__metabat2_high_PE.046.fna	cat_crx	dog_crx,human_crx,cat_crx	d__Bacteria;p__Bacillota;c__Bacilli;o__Lactobacillales;f__Lactobacillaceae;g__Limosilactobacillus;s__Limosilactobacillus reuteri	0.511284	0	0	0.393935	0.26105	0	0	0	0	0	0	0	0.410051	0	0	0	0	0.123054	0	0.239184	0	0	0	0	0	0	0	0	0	0	0.519882	0
cat_SAMEA3387468__metabat2_low_PE.040.fna	cat_crx	human_crx,cat_crx	d__Bacteria;p__Actinomycetota;c__Coriobacteriia;o__Coriobacteriales;f__Coriobacteriaceae;g__Collinsella;s__Collinsella tanakaei	0.326557	0	0	0.166479	0	0	0	0	0	0	0	0	0.177962	0	0	0	0	0	0	0	0	0	0	0	0	0	0	0	0	0	0	0
cat_SAMEA3387471__maxbin2_low_prob.004.fna	cat_crx	pig_crx,dog_crx,cat_crx,human_crx,chicken_crx	d__Bacteria;p__Bacteroidota;c__Bacteroidia;o__Bacteroidales;f__Bacteroidaceae;g__Phocaeicola;s__Phocaeicola plebeius	0.317164	0	0	0.596322	0.854444	0	0	0	0	0	0	0	0.228393	0	0	0	0	0	0	0.93834	0	0	0	0	0	0	0	0	0	0	1.56431	0
cat_SAMEA3387473__metabat2_high_PE.020.fna	cat_crx	human_crx,cat_crx	d__Bacteria;p__Bacteroidota;c__Bacteroidia;o__Bacteroidales;f__Bacteroidaceae;g__Bacteroides;s__Bacteroides stercoris	0.352246	0	0	0.189082	0	0	0	0	0	0	0	0	0.173772	0	0	0	0	0	0	0	0	0	0	0	0	0	0	0	0	0	0	0
cat_SAMEA3387475__maxbin2_low_prob.025.fna	cat	cat	d__Bacteria;p__Bacillota_A;c__Clostridia;o__Oscillospirales;f__Oscillospiraceae;g__Lawsonibacter;s__Lawsonibacter sp000177015	0	0	0	0	0	0	0	0	0	0	0	0	0	0	0	0	0	0	0	0	0	0	0	0	0	0	0	0	0	0	0.160113	0
cat_SAMEA3387475__metabat2_high_PE.008.fna	cat_crx	dog_crx,cat_crx	d__Bacteria;p__Bacteroidota;c__Bacteroidia;o__Bacteroidales;f__Bacteroidaceae;g__Phocaeicola;s__Phocaeicola vulgatus	0	0	0	0	0.201509	0	0	0	0	0	0	0	0	0	0	0	0	0	0	0.201254	0	0	0	0	0	0	0	0	0	0	0.401384	0
cat_SAMEA3387475__metabat2_low_PE.037.fna	cat_crx	human_crx,cat_crx	d__Bacteria;p__Pseudomonadota;c__Gammaproteobacteria;o__Burkholderiales;f__Burkholderiaceae;g__Sutterella;s__Sutterella wadsworthensis_A	0.181767	0	0	0	0	0	0	0	0	0	0	0	0	0	0	0	0	0	0	0	0	0	0	0	0	0	0	0	0	0	0	0
cat_SAMEA3387476__metabat2_high_PE.011.fna	cat_crx	human_crx,cat_crx	d__Bacteria;p__Bacteroidota;c__Bacteroidia;o__Bacteroidales;f__Bacteroidaceae;g__Alloprevotella;s__Alloprevotella sp000437675	1.25484	0	0	0.632593	0	0	0	0	0	0	0	0	0.725484	0	0	0	0	0.297393	0	0	0	0	0	0	0	0	0	0	0	0	0	0
cat_SAMEA3387476__metabat2_low_PE.029.fna	cat_crx	dog_crx,human_crx,cat_crx	d__Bacteria;p__Bacillota_A;c__Clostridia;o__Oscillospirales;f__Ruminococcaceae;g__Negativibacillus;s__Negativibacillus sp000435195	0.222554	0	0	0.361846	0.399823	0	0	0	0	0	0	0	0.154633	0	0	0	0	0	0	0.43243	0	0	0	0	0	0	0	0	0	0	0.857994	0
cat_SAMEA3387478__metabat2_low_PE.027.fna	cat_crx	human_crx,cat_crx	d__Bacteria;p__Bacillota_A;c__Clostridia;o__Lachnospirales;f__Lachnospiraceae;g__Scybalocola;s__Scybalocola sp900557175	1.80535	0	0	0.950921	0	0	0	0	0	0	0	0	0.828593	0	0	0	0	0.548839	0	0	0	0	0	0	0	0	0	0	0	0	0	0
cat_SAMEA3387479__metabat2_high_PE.023.fna	cat_crx	dog_crx,human_crx,cat_crx	d__Bacteria;p__Bacillota_C;c__Negativicutes;o__Selenomonadales;f__Selenomonadaceae;g__Megamonas;s__Megamonas funiformis	0	0	0	0	0	0	0	0	0	0	0	0	0	0	0	0	0	0	0	0	0	0	0	0	0	0	0	0	0	0	0.18195	0
cat_SAMEA3387479__metabat2_low_PE.008.fna	cat_crx	dog_crx,human_crx,cat_crx	d__Bacteria;p__Actinomycetota;c__Coriobacteriia;o__Coriobacteriales;f__Atopobiaceae;g__Parolsenella;s__Parolsenella sp900544655	0	0	0	0	0	0	0	0	0	0	0	0	0	0	0	0	0	0	0	0	0	0	0	0	0	0	0	0	0	0	0.255695	0
cat_SAMEA3387482__maxbin2_low_prob.020.fna	cat_crx	human_crx,cat_crx	d__Bacteria;p__Bacillota_A;c__Clostridia;o__Oscillospirales;f__Oscillospiraceae;g__Evtepia;s__Evtepia sp934597725	11.4186	0	0	6.52474	0	0	0	0	0	0	0	0	5.15987	0	0	0	0	3.13147	0	0	0	0	0	0	0	0	0	0	0	0	0	0
cat_SAMEA3387485__metabat2_low_PE.020.fna	cat_crx	human_crx,wastewater_crx,cat_crx	d__Bacteria;p__Bacillota_A;c__Clostridia;o__Peptostreptococcales;f__Anaerovoracaceae;g__Gallibacter;s__Gallibacter sp937900695	0	0.176537	0	0.2042	0.187243	0	0.131927	0.185328	0	0.152119	0	0	0.19509	0	0	0	0	0	0	0	0.138488	0	0	0.135323	0	0.136894	0	0	0	0	0	0
cat_SAMEA3387489__metabat2_high_PE.033.fna	cat_crx	dog_crx,human_crx,pig_crx,cat_crx	d__Bacteria;p__Bacillota_A;c__Clostridia;o__Lachnospirales;f__Lachnospiraceae;g__Faecalimonas;s__Faecalimonas sp900555395	0.952434	0	0	0.75855	0.483459	0	0	0	0	0	0	0	0.46629	0	0	0	0	0.239265	0	0.462666	0	0	0	0	0	0	0	0	0	0	0.906725	0
cat_SAMEA3387491__metabat2_low_PE.013.fna	cat_crx	dog_crx,human_crx,cat_crx	d__Bacteria;p__Bacillota_A;c__Clostridia;o__Lachnospirales;f__Lachnospiraceae;g__Blautia_A;s__Blautia_A sp900547615	0.367725	0	0	0.207551	0	0	0	0	0	0	0	0	0.252867	0	0	0	0	0	0	0	0	0	0	0	0	0	0	0	0	0	0	0
cat_SAMEA3387494__metabat2_low_PE.002.fna	cat_crx	human_crx,pig_crx,cat_crx	d__Bacteria;p__Bacillota_A;c__Clostridia;o__Peptostreptococcales;f__Peptostreptococcaceae;g__Peptacetobacter;s__Peptacetobacter hiranonis	0	0	0	0	0.18461	0	0	0	0	0	0	0	0	0	0	0	0	0	0	0.189386	0	0	0	0	0	0	0	0	0	0	0.372752	0
cat_SAMEA3387494__metabat2_low_PE.042.fna	cat_crx	human_crx,cat_crx	d__Bacteria;p__Actinomycetota;c__Coriobacteriia;o__Coriobacteriales;f__Coriobacteriaceae;g__Collinsella;s__Collinsella sp902362275	0.153839	0	0	0	0	0	0	0	0	0	0	0	0	0	0	0	0	0	0	0	0	0	0	0	0	0	0	0	0	0	0	0
cat_SAMEA3387495__metabat2_high_PE.036.fna	cat_crx	human_crx,cat_crx	d__Bacteria;p__Bacillota_C;c__Negativicutes;o__Acidaminococcales;f__Acidaminococcaceae;g__Phascolarctobacterium_A;s__Phascolarctobacterium_A sp900544885	0.350724	0	0	0.251896	0.141913	0	0	0	0	0	0	0	0.206826	0	0	0	0	0	0	0.128231	0	0	0	0	0	0	0	0	0	0	0.274916	0
cat_SAMEA3387495__metabat2_high_PE.037.fna	cat_crx	dog_crx,human_crx,cat_crx	d__Bacteria;p__Bacteroidota;c__Bacteroidia;o__Bacteroidales;f__Bacteroidaceae;g__Phocaeicola;s__Phocaeicola sp900546645	0.218156	0	0	0.372341	0.500693	0	0	0	0	0	0	0	0.173462	0	0	0	0	0	0	0.589541	0	0	0	0	0	0	0	0	0	0	1.35325	0
cat_SAMEA3387500__maxbin2_high_prob.004.fna	cat_crx	wastewater_crx,pig_crx,dog_crx,cat_crx,human_crx	d__Bacteria;p__Actinomycetota;c__Coriobacteriia;o__Coriobacteriales;f__Coriobacteriaceae;g__Collinsella;s__Collinsella stercoris	8.54575	0.256436	0	6.05912	2.60406	0	0.219337	0.260739	0	0.238131	0.184641	0	5.28168	0	0.181638	0	0	2.21644	0	2.49388	0.218252	0	0.177342	0.215785	0.132967	0.234424	0	0.201562	0.136595	0	5.13337	0
cat_SAMEA3387506__maxbin2_low_prob.026.fna	cat_crx	human_crx,cat_crx	d__Bacteria;p__Bacillota_A;c__Clostridia;o__Lachnospirales;f__Lachnospiraceae;g__Agathobacter;s__Agathobacter rectalis	0.917823	0	0	0.548094	0	0	0	0	0	0	0	0	0.592727	0	0	0	0	0.263231	0	0	0	0	0	0	0	0	0	0	0	0	0.164907	0
cat_SAMEA3387508__maxbin2_high_prob.017.fna	cat_crx	dog_crx,human_crx,cat_crx,chicken_crx	d__Bacteria;p__Bacillota_I;c__Bacilli_A;o__Erysipelotrichales;f__Erysipelotrichaceae;g__Holdemanella;s__Holdemanella hominis	0	0	0	0	0.142429	0	0	0	0	0	0	0	0	0	0	0	0	0	0	0.222457	0	0	0	0	0	0	0	0	0	0	0.294255	0
cat_SAMEA3387508__metabat2_high_PE.018.fna	cat_crx	dog_crx,human_crx,cat_crx	d__Bacteria;p__Bacillota_A;c__Clostridia;o__Lachnospirales;f__Lachnospiraceae;g__Otoolea;s__Otoolea sp000435655	1.14314	0	0	0.595747	0	0	0	0	0	0	0	0	0.671912	0	0	0	0	0.276571	0	0	0	0	0	0	0	0	0	0	0	0	0	0
cat_SAMEA3387509__metabat2_high_PE.027.fna	cat_crx	human_crx,cat_crx	d__Bacteria;p__Bacillota_I;c__Bacilli_A;o__Erysipelotrichales;f__Erysipelotrichaceae;g__Bulleidia;s__Bulleidia sp900539965	0.560421	0	0	0.342805	0	0	0	0	0	0	0	0	0.241231	0	0	0	0	0.154572	0	0	0	0	0	0	0	0	0	0	0	0	0.141815	0
cat_SAMEA3387510__metabat2_low_PE.015.fna	cat_crx	human_crx,cat_crx,chicken_crx	d__Bacteria;p__Bacillota_I;c__Bacilli_A;o__Erysipelotrichales;f__Erysipelotrichaceae;g__Absicoccus;s__Absicoccus sp000434355	0.370524	0	0	0.254443	0	0	0	0	0	0	0	0	0.180593	0	0	0	0	0	0	0	0	0	0	0	0	0	0	0	0	0	0.179482	0
cat_SAMEA3387511__metabat2_low_PE.011.fna	cat	cat	d__Bacteria;p__Bacillota_A;c__Clostridia;o__Lachnospirales;f__Lachnospiraceae;g__Blautia_A;s__Blautia_A sp900551465	0.558112	0	0	0.299873	0	0	0	0	0	0	0	0	0.307229	0	0	0	0	0.15275	0	0	0	0	0	0	0	0	0	0	0	0	0	0
cat_SAMEA3387518__maxbin2_low_prob.012.fna	cat_crx	human_crx,cat_crx	d__Bacteria;p__Bacillota_A;c__Clostridia;o__Oscillospirales;f__Ruminococcaceae;g__Faecalibacterium;s__Faecalibacterium sp900540455	0.228713	0.277473	0	0.435354	0.331187	0.131184	0.26624	0.1831	0	0.283413	0.196159	0	0.308136	0	0.165393	0	0	0	0	0	0.262195	0	0.206857	0.228162	0.147271	0.257325	0	0.15222	0.17678	0	0.187045	0
cat_SAMEA3387519__metabat2_low_PE.021.fna	cat_crx	dog_crx,human_crx,cat_crx	d__Bacteria;p__Bacteroidota;c__Bacteroidia;o__Bacteroidales;f__Bacteroidaceae;g__Prevotella;s__Prevotella copri_B	0.450481	0	0	0.494794	0.464724	0	0	0	0	0	0	0	0.263748	0	0	0	0	0	0	0.423067	0	0	0	0	0	0	0	0	0	0	0.854089	0
cat_trim_maxbin.009.fna	cat_crx	pig_crx,dog_crx,cat_crx,human_crx,chicken_crx	d__Bacteria;p__Bacillota_A;c__Clostridia;o__Lachnospirales;f__Lachnospiraceae;g__Blautia;s__Blautia sp900539145	2.21795	0	0	1.07793	0	0	0	0	0	0	0	0	1.55492	0	0	0	0	0.553129	0	0	0	0	0	0	0	0	0	0	0	0	0	0
cat_trim_maxbin.010.fna	cat_crx	human_crx,cat_crx	d__Bacteria;p__Bacteroidota;c__Bacteroidia;o__Bacteroidales;f__Bacteroidaceae;g__Phocaeicola;s__Phocaeicola coprocola	1.41093	0	0	0.776288	0	0	0	0	0	0	0	0	0.796422	0	0	0	0	0.355938	0	0	0	0	0	0	0	0	0	0	0	0	0	0
cat_trim_maxbin.015.fna	cat_crx	human_crx,cat_crx	d__Bacteria;p__Bacillota_A;c__Clostridia;o__Lachnospirales;f__Lachnospiraceae;g__Blautia_A;s__Blautia_A caecimuris	0.995249	0	0	0.528665	0	0	0	0	0	0	0	0	0.459373	0	0	0	0	0.345888	0	0	0	0	0	0	0	0	0	0	0	0	0	0
cat_trim_maxbin.021.fna	cat_crx	dog_crx,human_crx,cat_crx	d__Bacteria;p__Bacillota_A;c__Clostridia;o__Lachnospirales;f__Lachnospiraceae;g__Dorea_D;s__Dorea_D sp900543415	0.264394	0	0	0.155257	0	0	0	0	0	0	0	0	0.249407	0	0	0	0	0	0	0	0	0	0	0	0	0	0	0	0	0	0	0
cat_trim_metabat.15.fna	cat_crx	human_crx,cat_crx	d__Bacteria;p__Actinomycetota;c__Actinomycetes;o__Actinomycetales;f__Bifidobacteriaceae;g__Bifidobacterium;s__Bifidobacterium pullorum_B	0.289121	0	0	0.177245	0	0	0	0	0	0	0	0	0.174124	0	0	0	0	0	0	0	0	0	0	0	0	0	0	0	0	0	0	0
cat_trim_metabat.26.fna	cat_crx	dog_crx,human_crx,cat_crx,chicken_crx	d__Bacteria;p__Bacillota_A;c__Clostridia;o__Oscillospirales;f__Ruminococcaceae;g__Gemmiger;s__Gemmiger variabilis_C	0.289565	0	0	0.159751	0	0	0	0	0	0	0	0	0.19777	0	0	0	0	0	0	0	0	0	0	0	0	0	0	0	0	0	0	0
cat_trim_metabat.35.fna	cat_crx	dog_crx,human_crx,cat_crx	d__Bacteria;p__Actinomycetota;c__Actinomycetes;o__Actinomycetales;f__Bifidobacteriaceae;g__Bifidobacterium;s__Bifidobacterium adolescentis	0	0	0	0	0	0	0	0	0	0	0	0	0	0	0	0	0	0	0	0.130368	0	0	0	0	0	0	0	0	0	0	0.217279	0
cat_trim_metabat.40.fna	cat_crx	human_crx,pig_crx,cat_crx,chicken_crx	d__Bacteria;p__Bacillota;c__Bacilli;o__Lactobacillales;f__Lactobacillaceae;g__Ligilactobacillus;s__Ligilactobacillus animalis	2.57547	0	0	1.2049	0	0	0	0	0	0	0	0	1.62918	0	0	0	0	0.719591	0	0	0	0	0	0	0	0	0	0	0	0	0	0
cat_trim_metabat.46.fna	cat_crx	human_crx,pig_crx,cat_crx	d__Bacteria;p__Bacillota_I;c__Bacilli_A;o__Erysipelotrichales;f__Coprobacillaceae;g__Catenibacterium;s__Catenibacterium faecis	0.343987	0	0	0.172663	0	0	0	0	0	0	0	0	0.203899	0	0	0	0	0	0	0	0	0	0	0	0	0	0	0	0	0	0	0
cat_trim_metabat.47.fna	cat_crx	dog_crx,human_crx,pig_crx,cat_crx	d__Bacteria;p__Bacteroidota;c__Bacteroidia;o__Bacteroidales;f__Bacteroidaceae;g__Bacteroides;s__Bacteroides uniformis	2.02474	0	0	1.05661	0.194033	0	0	0	0	0	0	0	1.08873	0	0	0	0	0.576603	0	0.147118	0	0	0	0	0	0	0	0	0	0	0.374878	0
cat_trim_metabat.57.fna	cat_crx	bird_crx,human_crx,cat_crx,chicken_crx	d__Bacteria;p__Bacillota_A;c__Clostridia;o__Lachnospirales;f__Lachnospiraceae;g__Alitiscatomonas;s__Alitiscatomonas aceti	0.903448	0	0	0.449084	0	0	0	0	0	0	0	0	0.53625	0	0	0	0	0.310998	0	0	0	0	0	0	0	0	0	0	0	0	0	0
cat_X196_Domestic_Cat__metabat2_low_PE.005.fna	cat_crx	dog_crx,human_crx,cat_crx	d__Bacteria;p__Bacillota_C;c__Negativicutes;o__Veillonellales;f__Megasphaeraceae;g__Megasphaera;s__Megasphaera elsdenii	0.764824	0	0	0.710264	0.569747	0	0	0	0	0	0	0	0.474917	0	0	0	0	0.184943	0	0.535446	0	0	0	0	0	0	0	0	0	0	1.18781	0
chicken_DHKFC23501__maxbin2_low_prob.016.fna	chicken_crx	human_crx,chicken_crx	d__Bacteria;p__Bacillota_C;c__Negativicutes;o__Veillonellales;f__Dialisteraceae;g__Dialister;s__Dialister sp900543165	0	0	0	0	0	0	0	0	0	0	0	0	0	0	0	0.125417	0	0	0	0	0	0	0	0	0	0	0	0	0	0	0	0
chicken_DHKFC23501__metabat2_low_PE.030.fna	chicken	chicken	d__Bacteria;p__Bacillota_A;c__Clostridia;o__Oscillospirales;f__Acutalibacteraceae;g__Clostridium_A;s__Clostridium_A leptum	0	0	0	0	0	0.15465	0	0	0	0	0	0	0	0	0	0.239747	0	0	0	0	0	0	0	0	0	0	0	0	0	0	0	0
chicken_DSLFC04101__metabat2_low_PE.021.fna	chicken	chicken	d__Bacteria;p__Campylobacterota;c__Campylobacteria;o__Campylobacterales;f__Helicobacteraceae;g__Helicobacter_B;s__Helicobacter_B canis	0	0	0	0	0	0	0	0	0	0	0	0	0	0	0	0.132122	0	0	0	0	0	0	0	0	0	0	0	0	0	0	0	0
chicken_DSLFC04102__metabat2_low_PE.037.fna	chicken	chicken	d__Bacteria;p__Bacillota_A;c__Clostridia;o__Oscillospirales;f__Acutalibacteraceae;g__Acutalibacter;s__Acutalibacter sp900548545	0	0	0	0	0	0	0	0	0	0	0	0	0	0	0	0.209441	0	0	0	0	0	0	0	0	0	0	0	0	0	0	0	0
chicken_DSLFR04102__metabat2_high_PE.009.fna	chicken	chicken	d__Bacteria;p__Bacillota_A;c__Clostridia;o__Oscillospirales;f__Oscillospiraceae;g__Flavonifractor;s__Flavonifractor plautii	0	0	0	0	0	0	0	0	0	0	0	0	0	0	0	0.185128	0	0	0	0	0	0	0	0	0	0	0	0	0	0	0	0
chicken_GCA_000215465.2.fna	chicken_crx	human_crx,pig_crx,chicken_crx	d__Bacteria;p__Fusobacteriota;c__Fusobacteriia;o__Fusobacteriales;f__Fusobacteriaceae;g__Fusobacterium_B;s__Fusobacterium_B sp900541465	0	0	0	0.387885	0.561181	0	0	0	0	0	0	0	0	0	0	0	0	0	0	0.542948	0	0	0	0	0	0	0	0	0	0	0.971947	0
chicken_GCA_017694565.1.fna	chicken_crx	ruminant_crx,chicken_crx	d__Bacteria;p__Bacteroidota;c__Bacteroidia;o__Bacteroidales;f__Bacteroidaceae;g__Phocaeicola;s__Phocaeicola plebeius_A	0	0	0	0	0	0	0	0	0	0	0	0	0	0	0	0.19255	0	0	0	0	0	0	0	0	0	0	0	0	0	0	0	0
chicken_GCA_017694835.1.fna	chicken	chicken	d__Bacteria;p__Bacillota_C;c__Negativicutes;o__Acidaminococcales;f__Acidaminococcaceae;g__Acidaminococcus;s__Acidaminococcus sp000437815	0	0	0	0	0	0	0	0	0	0	0	0	0	0	0	0.192393	0	0	0	0	0	0	0	0	0	0	0	0	0	0	0	0
chicken_GCA_017694885.1.fna	chicken	chicken	d__Bacteria;p__Bacillota_A;c__Clostridia;o__Lachnospirales;f__Lachnospiraceae;g__Ruminococcus_B;s__Ruminococcus_B gnavus	0	0	0	0	0	0	0	0	0	0	0	0	0	0	0	0.240966	0	0	0	0	0	0	0	0	0	0	0	0	0	0	0	0
chicken_GCA_017695115.1.fna	chicken	chicken	d__Bacteria;p__Bacillota_A;c__Clostridia;o__Clostridiales;f__Clostridiaceae;g__Sarcina;s__Sarcina perfringens	0	0	0	0	0	0	0	0	0	0	0	0	0	0	0	0.123195	0	0	0	0	0	0	0	0	0	0	0	0	0	0	0	0
chicken_GCA_018715835.1.fna	chicken	chicken	d__Bacteria;p__Bacillota_B;c__Peptococcia;o__Peptococcales;f__Peptococcaceae;g__UMGS1590;s__UMGS1590 sp900552455	0	0	0	0.19366	0	0.176464	0	0	0	0	0	0	0	0	0	0.379309	0	0	0	0	0	0	0	0.12509	0	0	0	0	0	0	0	0
chicken_GCA_018716005.1.fna	chicken	chicken	d__Bacteria;p__Bacteroidota;c__Bacteroidia;o__Bacteroidales;f__Bacteroidaceae;g__Bacteroides;s__Bacteroides intestinavium	0	0	0	0	0	0	0	0	0	0	0	0	0	0	0	0.137556	0	0	0	0	0	0	0	0	0	0	0	0	0	0	0	0
chicken_GCA_018883785.1.fna	chicken	chicken	d__Bacteria;p__Bacillota_A;c__Clostridia;o__Oscillospirales;f__Oscillospiraceae;g__Faecousia;s__Faecousia faecipullorum	0	0	0	0	0	0	0	0	0	0	0	0	0	0	0	0.268391	0	0	0	0	0	0	0	0	0	0	0	0	0	0	0	0
chicken_GCA_019112735.1.fna	chicken	chicken	d__Bacteria;p__Bacillota_A;c__Clostridia;o__Oscillospirales;f__Oscillospiraceae;g__Avoscillospira;s__Avoscillospira stercorigallinarum	0	0	0	0.512145	0	0.347531	0	0	0	0	0	0	0	0	0	1.07807	0	0	0	0	0	0	0	0.349849	0	0	0	0	0	0	0	0
chicken_GCA_019112985.1.fna	chicken	chicken	d__Bacteria;p__Bacillota_A;c__Clostridia;o__Oscillospirales;f__Ruminococcaceae;g__Faecalibacterium;s__Faecalibacterium gallistercoris	0	0	0	0	0	0	0	0	0	0	0	0	0	0	0	0.159514	0	0	0	0	0	0	0	0	0	0	0	0	0	0	0	0
chicken_GCA_019114685.1.fna	chicken	chicken	d__Bacteria;p__Bacillota;c__Bacilli;o__Lactobacillales;f__Lactobacillaceae;g__Ligilactobacillus;s__Ligilactobacillus salivarius	0	0	0	0	0	0	0	0	0	0	0	0	0	0	0	0.145546	0	0	0	0	0	0	0	0	0	0	0	0	0	0	0	0
chicken_GCA_019114885.1.fna	chicken	chicken	d__Bacteria;p__Bacteroidota;c__Bacteroidia;o__Bacteroidales;f__Paludibacteraceae;g__Enterocola;s__Enterocola intestinipullorum	0	0	0	0	0	0	0	0	0	0	0	0	0	0	0	0.190322	0	0	0	0	0	0	0	0	0	0	0	0	0	0	0	0
chicken_GCA_019115285.1.fna	chicken	chicken	d__Bacteria;p__Bacteroidota;c__Bacteroidia;o__Bacteroidales;f__UBA932;g__Cryptobacteroides;s__Cryptobacteroides gallistercoris	0	0	0	0	0	0	0	0	0	0	0	0	0	0	0	0.159528	0	0	0	0	0	0	0	0	0	0	0	0	0	0	0	0
chicken_GCA_019115505.1.fna	chicken	chicken	d__Bacteria;p__Bacteroidota;c__Bacteroidia;o__Bacteroidales;f__UBA932;g__Cryptobacteroides;s__Cryptobacteroides faecipullorum	0	0	0	0.205917	0	0.219786	0	0	0	0	0	0	0	0	0	0.425514	0	0	0	0	0	0	0	0.135699	0	0	0	0	0	0	0	0
chicken_GCA_019115545.1.fna	chicken	chicken	d__Bacteria;p__Bacteroidota;c__Bacteroidia;o__Bacteroidales;f__UBA932;g__Cryptobacteroides;s__Cryptobacteroides avicola	0	0	0	0	0	0	0	0	0	0	0	0	0	0	0	0.175861	0	0	0	0	0	0	0	0	0	0	0	0	0	0	0	0
chicken_GCA_019115825.1.fna	chicken	chicken	d__Bacteria;p__Bacillota_A;c__Clostridia;o__Oscillospirales;f__Oscillospiraceae;g__Faecousia;s__Faecousia intestinavium	0	0	0	0.182246	0	0.222684	0	0	0	0	0	0	0	0	0	0.392162	0	0	0	0	0	0	0	0.129701	0	0	0	0	0	0	0	0
chicken_GCA_019115965.1.fna	chicken	chicken	d__Bacteria;p__Bacillota_A;c__Clostridia;o__Oscillospirales;f__Oscillospiraceae;g__Scatomorpha;s__Scatomorpha stercoravium	0	0	0	0.148876	0	0	0	0	0	0	0	0	0	0	0	0.287984	0	0	0	0	0	0	0	0	0	0	0	0	0	0	0	0
chicken_GCA_019116145.1.fna	chicken	chicken	d__Bacteria;p__Bacteroidota;c__Bacteroidia;o__Bacteroidales;f__Bacteroidaceae;g__Bacteroides;s__Bacteroides intestinipullorum	0	0	0	0	0	0	0	0	0	0	0	0	0	0	0	0.130896	0	0	0	0	0	0	0	0	0	0	0	0	0	0	0	0
chicken_GCA_019116265.1.fna	chicken	chicken	d__Bacteria;p__Bacillota_A;c__Clostridia;o__Lachnospirales;f__Lachnospiraceae;g__Mediterraneibacter;s__Mediterraneibacter guildfordensis	0	0	0	0	0	0	0	0	0	0	0	0	0	0	0	0.214561	0	0	0	0	0	0	0	0	0	0	0	0	0	0	0	0
chicken_GCA_019116685.1.fna	chicken_crx	human_crx,chicken_crx	d__Bacteria;p__Bacillota_A;c__Clostridia;o__Oscillospirales;f__Butyricicoccaceae;g__Butyricicoccus_A;s__Butyricicoccus_A stercorigallinarum	0	0	0	0.140728	0	0.194529	0	0	0	0	0	0	0	0	0	0.297353	0	0	0	0	0	0	0	0	0	0	0	0	0	0	0	0
chicken_GCA_019117235.1.fna	chicken	chicken	d__Bacteria;p__Bacillota_A;c__Clostridia;o__Lachnospirales;f__Lachnospiraceae;g__Mediterraneibacter;s__Mediterraneibacter caccavium	0	0	0	0.169508	0	0	0	0	0	0	0	0	0	0	0	0.364316	0	0	0	0	0	0	0	0	0	0	0	0	0	0	0	0
chicken_GCA_019118985.1.fna	chicken	chicken	d__Bacteria;p__Bacillota_A;c__Clostridia;o__Lachnospirales;f__Lachnospiraceae;g__Anaerobutyricum;s__Anaerobutyricum stercoripullorum	0	0	0	0.142511	0	0.164774	0	0	0	0	0	0	0	0	0	0.32055	0	0	0	0	0	0	0	0	0	0	0	0	0	0	0	0
chicken_GCA_019119285.1.fna	chicken	chicken	d__Bacteria;p__Bacillota_A;c__Clostridia;o__Oscillospirales;f__Acutalibacteraceae;g__Acutalibacter;s__Acutalibacter pullistercoris	0	0	0	0.234008	0	0.21055	0	0	0	0	0	0	0	0	0	0.4739	0	0	0	0	0	0	0	0.155083	0	0	0	0	0	0	0	0
chicken_GCA_019120125.1.fna	chicken	chicken	d__Bacteria;p__Actinomycetota;c__Coriobacteriia;o__Coriobacteriales;f__Atopobiaceae;g__Thermophilibacter;s__Thermophilibacter avicola	0	0	0	0	0	0	0	0	0	0	0	0	0	0	0	0.220802	0	0	0	0	0	0	0	0	0	0	0	0	0	0	0	0
chicken_GCA_019120575.1.fna	chicken	chicken	d__Bacteria;p__Bacillota_A;c__Clostridia;o__Oscillospirales;f__Oscillospiraceae;g__Evtepia;s__Evtepia faecavium	0	0	0	0	0	0	0	0	0	0	0	0	0	0	0	0.251143	0	0	0	0	0	0	0	0	0	0	0	0	0	0	0	0
chicken_GCA_020012075.1.fna	chicken	chicken	d__Bacteria;p__Bacteroidota;c__Bacteroidia;o__Bacteroidales;f__Bacteroidaceae;g__Bacteroides;s__Bacteroides pullicola	0	0	0	0	0	0	0	0	0	0	0	0	0	0	0	0.121714	0	0	0	0	0	0	0	0	0	0	0	0	0	0	0	0
chicken_GCA_020742575.1.fna	chicken_crx	human_crx,chicken_crx	d__Bacteria;p__Actinomycetota;c__Coriobacteriia;o__Coriobacteriales;f__Atopobiaceae;g__Thermophilibacter;s__Thermophilibacter excrementavium	0	0	0	0	0	0	0	0	0	0	0	0	0	0	0	0.142336	0	0	0	0	0	0	0	0	0	0	0	0	0	0	0	0
chicken_GCA_020742665.1.fna	chicken_crx	bird_crx,human_crx,cat_crx,chicken_crx	d__Bacteria;p__Bacteroidota;c__Bacteroidia;o__Bacteroidales;f__Bacteroidaceae;g__Phocaeicola;s__Phocaeicola gallistercoris	0.37342	0	0	0.21064	0	0	0	0	0	0	0	0	0.224335	0	0	0	0	0	0	0	0	0	0	0	0	0	0	0	0	0	0	0
chicken_HBJMC02800__metabat2_low_PE.013.fna	chicken	chicken	d__Bacteria;p__Actinomycetota;c__Coriobacteriia;o__Coriobacteriales;f__Atopobiaceae;g__Thermophilibacter;s__Thermophilibacter stercoravium	0	0	0	0	0	0	0	0	0	0	0	0	0	0	0	0.129818	0	0	0	0	0	0	0	0	0	0	0	0	0	0	0	0
chicken_HHCFC02800__maxbin2_low_prob.001.fna	chicken	chicken	d__Bacteria;p__Bacteroidota;c__Bacteroidia;o__Bacteroidales;f__Bacteroidaceae;g__Prevotella;s__Prevotella avicola	0	0	0	0	0	0	0	0	0	0	0	0	0	0	0	0.208913	0	0	0	0	0	0	0	0	0	0	0	0	0	0	0	0
chicken_HHCFJ05602__metabat2_low_PE.014.fna	chicken	chicken	d__Bacteria;p__Bacillota_A;c__Clostridia;o__Lachnospirales;f__Lachnospiraceae;g__Mediterraneibacter;s__Mediterraneibacter ornithocaccae	0	0	0	0	0	0	0	0	0	0	0	0	0	0	0	0	0	0	0	0.128087	0	0	0	0	0	0	0	0	0	0	0.230776	0
chicken_LHCFC04200__metabat2_high_PE.045.fna	chicken	chicken	d__Bacteria;p__Bacillota_A;c__Clostridia;o__Oscillospirales;f__Ruminococcaceae;g__Faecalibacterium;s__Faecalibacterium faecipullorum	0	0	0	0.305469	0	0.321066	0	0	0	0	0	0	0	0	0	0.655025	0	0	0	0	0	0	0	0.195065	0	0	0	0	0	0	0	0
chicken_MGYG000307871.fna	chicken	chicken	d__Bacteria;p__Bacillota_A;c__Clostridia;o__Lachnospirales;f__Lachnospiraceae;g__Merdimonas;s__Merdimonas faecigallinarum	0	0	0	0	0	0	0	0	0	0	0	0	0	0	0	0.21058	0	0	0	0	0	0	0	0	0	0	0	0	0	0	0	0
chicken_MGYG000308197.fna	chicken	chicken	d__Bacteria;p__Bacteroidota;c__Bacteroidia;o__Bacteroidales;f__Bacteroidaceae;g__Phocaeicola;s__Phocaeicola excrementigallinarum	0	0	0	0	0	0	0	0	0	0	0	0	0	0	0	0.124774	0	0	0	0	0	0	0	0	0	0	0	0	0	0	0	0
chicken_MGYG000308244.fna	chicken_crx	ruminant_crx,human_crx,chicken_crx	d__Bacteria;p__Bacillota_A;c__Clostridia;o__Lachnospirales;f__Lachnospiraceae;g__Mediterraneibacter;s__Mediterraneibacter quadrami	0	0	0	0	0	0	0	0	0	0	0	0	0	0	0	0.140879	0	0	0	0	0	0	0	0	0	0	0	0	0	0	0	0
chicken_MGYG000308278.fna	chicken	chicken	d__Bacteria;p__Bacteroidota;c__Bacteroidia;o__Bacteroidales;f__Bacteroidaceae;g__Avibacteroides;s__Avibacteroides avistercoris	0	0	0	0.1343	0	0	0	0	0	0	0	0	0	0	0	0.304613	0	0	0	0	0	0	0	0	0	0	0	0	0	0	0	0
chicken_MGYG000308330.fna	chicken	chicken	d__Bacteria;p__Actinomycetota;c__Coriobacteriia;o__Coriobacteriales;f__Atopobiaceae;g__Thermophilibacter;s__Thermophilibacter provencensis	0	0	0	0.231562	0	0.284573	0	0	0	0	0	0	0	0	0	0.336256	0	0	0	0	0	0	0	0	0	0	0	0	0	0	0	0
chicken_MGYG000308333.fna	chicken_crx	dog_crx,human_crx,pig_crx,chicken_crx	d__Bacteria;p__Bacillota_A;c__Clostridia;o__Clostridiales;f__Clostridiaceae;g__Sarcina;s__Sarcina perfringens	1.34502	0	0	0.947561	0.346883	0	0	0	0	0	0	0	0.672717	0	0	0	0	0.360051	0	0.355549	0	0	0	0	0	0	0	0	0	0	0.696594	0
chicken_MGYG000308336.fna	chicken_crx	human_crx,wastewater_crx,environmental_crx,chicken_crx	d__Bacteria;p__Bacillota_A;c__Clostridia;o__Oscillospirales;f__Ruminococcaceae;g__Gemmiger;s__Gemmiger stercorigallinarum	0.344103	0.610276	0	0.955107	0.87834	0.342202	0.585456	0.525431	0	0.661183	0.50024	0	0.832722	0	0.409717	0	0	0	0	0	0.706574	0	0.486606	0.616483	0.365727	0.697526	0	0.413646	0.357375	0	0.469695	0
chicken_MGYG000309284.fna	chicken_crx	pig_crx,dog_crx,cat_crx,human_crx,chicken_crx	d__Bacteria;p__Bacillota_A;c__Clostridia;o__Lachnospirales;f__Lachnospiraceae;g__Ruminococcus_G;s__Ruminococcus_G avistercoris	0.165791	0	0	0.153658	0	0	0	0	0	0	0	0	0	0	0	0	0	0	0	0.16094	0	0	0	0	0	0	0	0	0	0	0.281864	0
chicken_MGYG000309441.fna	chicken_crx	human_crx,pig_crx,chicken_crx	d__Bacteria;p__Bacillota;c__Bacilli;o__Lactobacillales;f__Lactobacillaceae;g__Ligilactobacillus;s__Ligilactobacillus saerimneri	0	0	0	0.255969	0.440392	0	0	0	0	0	0	0.628944	0	0	0	0	0	0	0	0.436742	0	0	0	0	0	0.302741	0	0.598957	0	0	0.781566	0
chicken_MGYG000310470.fna	chicken_crx	pig_crx,dog_crx,cat_crx,human_crx,chicken_crx	d__Bacteria;p__Bacillota_A;c__Clostridia;o__Oscillospirales;f__Ruminococcaceae;g__Gemmiger;s__Gemmiger excrementipullorum	0.2385	0	0	0	0	0	0	0	0	0	0	0	0.154147	0	0	0	0	0	0	0	0	0	0	0	0	0	0	0	0	0	0	0
chicken_MGYG000310576.fna	chicken_crx	human_crx,chicken_crx	d__Bacteria;p__Bacillota_A;c__Clostridia;o__Lachnospirales;f__Lachnospiraceae;g__Mediterraneibacter;s__Mediterraneibacter excrementavium	0	0	0	0	0	0.145739	0	0	0	0	0	0	0	0	0	0.230772	0	0	0	0	0	0	0	0	0	0	0	0	0	0	0	0
chicken_MGYG000310621.fna	chicken_crx	human_crx,chicken_crx	d__Bacteria;p__Bacillota_A;c__Clostridia;o__Peptostreptococcales;f__Anaerovoracaceae;g__Avanaerovorax;s__Avanaerovorax faecigallinarum	0	0	0	0	0	0	0	0	0	0	0	0	0	0	0	0.179868	0	0	0	0	0	0	0	0	0	0	0	0	0	0	0	0
chicken_MGYG000311347.fna	chicken_crx	human_crx,chicken_crx	d__Bacteria;p__Bacteroidota;c__Bacteroidia;o__Bacteroidales;f__Bacteroidaceae;g__Phocaeicola;s__Phocaeicola barnesiae	0	0	0	0	0	0	0	0	0	0	0	0	0	0	0	0.168247	0	0	0	0	0	0	0	0	0	0	0	0	0	0	0	0
chicken_MGYG000312501.fna	chicken	chicken	d__Bacteria;p__Bacillota_C;c__Negativicutes;o__Selenomonadales;f__Selenomonadaceae;g__Megamonas;s__Megamonas hypermegale_A	0	0	0	0.152406	0	0.19536	0	0	0	0	0	0	0	0	0	0.359234	0	0	0	0	0	0	0	0	0	0	0	0	0	0	0	0
chicken_MGYG000312570.fna	chicken_crx	pig_crx,dog_crx,cat_crx,human_crx,chicken_crx	d__Bacteria;p__Actinomycetota;c__Actinomycetes;o__Actinomycetales;f__Brevibacteriaceae;g__Brevibacterium;s__Brevibacterium epidermidis	0.809551	0	0	0.45054	0	0	0	0	0	0	0	0	0.459934	0	0	0	0	0.226984	0	0	0	0	0	0	0	0	0	0	0	0	0.186769	0
chicken_MGYG000312694.fna	chicken_crx	pig_crx,dog_crx,cat_crx,human_crx,chicken_crx	d__Bacteria;p__Actinomycetota;c__Actinomycetes;o__Actinomycetales;f__Bifidobacteriaceae;g__Bifidobacterium;s__Bifidobacterium globosum	0.682764	0	0	0.421284	0	0	0	0	0	0	0	0	0.358902	0	0	0	0	0.190697	0	0	0	0	0	0	0	0	0	0	0	0	0	0
chicken_MGYG000312959.fna	chicken_crx	human_crx,chicken_crx	d__Bacteria;p__Pseudomonadota;c__Gammaproteobacteria;o__Pseudomonadales;f__Moraxellaceae;g__Acinetobacter;s__Acinetobacter johnsonii	0	0	0	0	0	0.164981	0	0	0	0	0	0	0	0	0	0.233665	0	0	0	0	0	0	0	0	0	0	0	0	0	0	0	0
chicken_MGYG000312967.fna	chicken	chicken	d__Bacteria;p__Bacillota_C;c__Negativicutes;o__Selenomonadales;f__Selenomonadaceae;g__Megamonas;s__Megamonas funiformis	0	0	0	0.432025	0	0.509622	0	0	0	0	0	0	0	0	0	1.01079	0	0	0	0	0	0	0	0.323474	0	0	0	0	0	0	0	0
chicken_MGYG000313813.fna	chicken	chicken	d__Bacteria;p__Bacillota;c__Bacilli;o__Lactobacillales;f__Streptococcaceae;g__Streptococcus;s__Streptococcus faecavium	0	0	0	0	0	0	0	0	0	0	0	0	0	0	0	0.233637	0	0	0	0	0	0	0	0	0	0	0	0	0	0	0	0
chicken_MGYG000314824.fna	chicken_crx	wastewater_crx,pig_crx,cat_crx,human_crx,chicken_crx	d__Bacteria;p__Bacillota_C;c__Negativicutes;o__Veillonellales;f__Megasphaeraceae;g__Megasphaera;s__Megasphaera elsdenii	0	0	0	0.134317	0	0	0	0	0	0	0	0	0	0	0	0	0	0	0	0	0	0	0	0	0	0	0	0	0	0	0	0
chicken_MGYG000314949.fna	chicken_crx	human_crx,chicken_crx	d__Bacteria;p__Bacillota_C;c__Negativicutes;o__Acidaminococcales;f__Acidaminococcaceae;g__CAG-266;s__CAG-266 sp019117495	0	0	0	0.489931	0	0.559706	0	0	0	0	0	0	0	0	0	1.03912	0	0	0	0	0	0	0	0.352369	0	0	0	0	0	0	0	0
chicken_MGYG000315201.fna	chicken	chicken	d__Bacteria;p__Bacillota_A;c__Clostridia;o__Lachnospirales;f__Lachnospiraceae;g__Mediterraneibacter;s__Mediterraneibacter faecigallinarum	0	0	0	0	0	0	0	0	0	0	0	0	0	0	0	0.147525	0	0	0	0	0	0	0	0	0	0	0	0	0	0	0	0
chicken_MGYG000315338.fna	chicken	chicken	d__Bacteria;p__Bacillota;c__Bacilli;o__Lactobacillales;f__Lactobacillaceae;g__Limosilactobacillus;s__Limosilactobacillus intestinipullorum	0	0	0	0	0	0	0	0	0	0	0	0	0	0	0	0.2289	0	0	0	0	0	0	0	0	0	0	0	0	0	0	0	0
chicken_MGYG000316250.fna	chicken_crx	human_crx,pig_crx,cat_crx,chicken_crx	d__Bacteria;p__Bacillota;c__Bacilli;o__Lactobacillales;f__Lactobacillaceae;g__Lactobacillus;s__Lactobacillus sp930989465	0.16961	0	0	0	0	0	0	0	0	0	0	0	0	0	0	0	0	0	0	0	0	0	0	0	0	0	0	0	0	0	0	0
chicken_MGYG000317107.fna	chicken_crx	human_crx,pig_crx,chicken_crx	d__Bacteria;p__Bacillota;c__Bacilli;o__Lactobacillales;f__Lactobacillaceae;g__Limosilactobacillus;s__Limosilactobacillus reuteri	2.08418	0	0	2.27223	1.72273	0.15934	0	0	0	0	0	0	1.27761	0	0	0.270807	0	0.606481	0	1.56331	0	0	0	0	0	0	0	0	0	0	3.06299	0
chicken_MGYG000317304.fna	chicken_crx	human_crx,chicken_crx	d__Bacteria;p__Bacillota;c__Bacilli;o__Lactobacillales;f__Lactobacillaceae;g__Limosilactobacillus;s__Limosilactobacillus reuteri_E	0	0	0	0.430592	0	0.396397	0	0	0	0	0	0	0	0	0	1.00143	0	0	0	0	0	0	0	0.317696	0	0	0	0	0	0	0	0
chicken_MGYG000318311.fna	chicken	chicken	d__Bacteria;p__Bacillota;c__Bacilli;o__Lactobacillales;f__Lactobacillaceae;g__Limosilactobacillus;s__Limosilactobacillus gallistercoris	0	0	0	0	0	0	0	0	0	0	0	0	0	0	0	0.13056	0	0	0	0	0	0	0	0	0	0	0	0	0	0	0	0
chicken_MGYG000319284.fna	chicken_crx	human_crx,chicken_crx	d__Bacteria;p__Bacillota;c__Bacilli;o__Lactobacillales;f__Lactobacillaceae;g__Lactobacillus;s__Lactobacillus kitasatonis	0	0	0	0	0	0	0	0	0	0	0	0	0	0	0	0.146547	0	0	0	0	0	0	0	0	0	0	0	0	0	0	0	0
chicken_MGYG000319549.fna	chicken	chicken	d__Bacteria;p__Bacillota_A;c__Clostridia;o__TANB77;f__CAG-508;g__UMGS1994;s__UMGS1994 sp944386155	0	0	0	0.253419	0	0	0	0	0	0	0	0	0	0	0	0.535381	0	0	0	0	0	0	0	0.164171	0	0	0	0	0	0	0	0
chicken_MGYG000319591.fna	chicken	chicken	d__Bacteria;p__Bacteroidota;c__Bacteroidia;o__Bacteroidales;f__Bacteroidaceae;g__Phocaeicola;s__Phocaeicola dorei	0	0	0	0	0	0	0	0	0	0	0	0	0	0	0	0.168229	0	0	0	0	0	0	0	0	0	0	0	0	0	0	0	0
chicken_MGYG000319670.fna	chicken	chicken	d__Bacteria;p__Bacillota;c__Bacilli;o__Lactobacillales;f__Lactobacillaceae;g__Lactobacillus;s__Lactobacillus gallinarum	0	0	0	0	0	0.124825	0	0	0	0	0	0	0	0	0	0.1738	0	0	0	0	0	0	0	0	0	0	0	0	0	0	0	0
chicken_MGYG000319711.fna	chicken	chicken	d__Bacteria;p__Bacteroidota;c__Bacteroidia;o__Bacteroidales;f__Bacteroidaceae;g__Phocaeicola;s__Phocaeicola caecigallinarum_A	0	0	0	0	0	0	0	0	0	0	0	0	0	0	0	0.181893	0	0	0	0	0	0	0	0	0	0	0	0	0	0	0	0
chicken_MGYG000320922.fna	chicken_crx	human_crx,chicken_crx	d__Bacteria;p__Actinomycetota;c__Coriobacteriia;o__Coriobacteriales;f__Atopobiaceae;g__Thermophilibacter;s__Thermophilibacter sp944321005	0	0	0	0	0	0.174441	0	0	0	0	0	0	0	0	0	0.264528	0	0	0	0	0	0	0	0	0	0	0	0	0	0	0	0
chicken_MHCFR05601__metabat2_high_PE.011.fna	chicken_crx	human_crx,chicken_crx	d__Bacteria;p__Bacteroidota;c__Bacteroidia;o__Bacteroidales;f__Bacteroidaceae;g__Phocaeicola;s__Phocaeicola plebeius_A	0	0	0	0.192637	0	0.228337	0	0	0	0	0	0	0	0	0	0.416017	0	0	0	0	0	0	0	0.124399	0	0	0	0	0	0	0	0
chicken_NBJMC04201__metabat2_high_PE.014.fna	chicken	chicken	d__Bacteria;p__Bacillota;c__Bacilli;o__Lactobacillales;f__Lactobacillaceae;g__Lactobacillus;s__Lactobacillus johnsonii	0	0	0	0.190541	0	0.181349	0	0	0	0	0	0	0	0	0	0.407679	0	0	0	0	0	0	0	0.131812	0	0	0	0	0	0	0	0
chicken_NBJMC04201__metabat2_low_PE.012.fna	chicken_crx	wastewater_crx,pig_crx,cat_crx,human_crx,chicken_crx	d__Bacteria;p__Bacteroidota;c__Bacteroidia;o__Bacteroidales;f__Bacteroidaceae;g__Phocaeicola;s__Phocaeicola merdavium	0	0.150481	0	0.202364	0.182345	0	0.135429	0.160059	0	0.154808	0	0	0.16459	0	0.124309	0	0	0	0	0	0.139714	0	0	0.136113	0	0.12772	0	0	0	0	0	0
chicken_NBJMR02800__metabat2_low_PE.003.fna	chicken_crx	human_crx,chicken_crx	d__Bacteria;p__Bacillota_A;c__Clostridia;o__Christensenellales;f__Borkfalkiaceae;g__Gallimonas;s__Gallimonas intestinavium	0	0	0	0	0	0	0	0	0	0	0	0	0	0	0	0.124735	0	0	0	0	0	0	0	0	0	0	0	0	0	0	0	0
chicken_NHCFR05603__maxbin2_high_prob.035.fna	chicken	chicken	d__Bacteria;p__Bacteroidota;c__Bacteroidia;o__Bacteroidales;f__UBA932;g__Coprenecus;s__Coprenecus pullicola	0	0	0	0.351142	0	0.239945	0	0	0	0	0	0	0	0	0	0.713316	0	0	0	0	0	0	0	0.208707	0	0	0	0	0	0	0	0
chicken_trim_metabat.18.fna	chicken_crx	ruminant_crx,chicken_crx	d__Bacteria;p__Bacillota_A;c__Clostridia;o__Lachnospirales;f__Lachnospiraceae;g__Blautia;s__Blautia merdipullorum	0	0	0	0	0	0	0	0	0	0	0	0	0	0	0	0.160763	0	0	0	0	0	0	0	0	0	0	0	0	0	0	0	0
chicken_trim_metabat.59.fna	chicken_crx	ruminant_crx,chicken_crx	d__Bacteria;p__Bacteroidota;c__Bacteroidia;o__Bacteroidales;f__UBA932;g__Cryptobacteroides;s__Cryptobacteroides faecavium	0	0	0	0	0	0	0	0	0	0	0	0	0	0	0	0.140726	0	0	0	0	0	0	0	0	0	0	0	0	0	0	0	0
cow_GCA_000215345.3.fna	cow_crx	cow_crx,human_crx	d__Bacteria;p__Bacillota_A;c__Clostridia;o__Oscillospirales;f__Ruminococcaceae;g__Faecalibacterium;s__Faecalibacterium faecigallinarum	0.282903	0.5665	0	0.809375	0.717167	0.278956	0.493745	0.347893	0	0.590588	0.428379	0	0.533099	0	0.401043	0	0	0	0	0	0.561533	0	0.337993	0.520837	0.314338	0.557674	0	0.355522	0.251037	0	0.307405	0
cow_GCA_002077585.1.fna	cow_crx	pig_crx,dog_crx,cow_crx,human_crx,chicken_crx	d__Bacteria;p__Bacteroidota;c__Bacteroidia;o__Bacteroidales;f__UBA932;g__Cryptobacteroides;s__Cryptobacteroides avistercoris	0.209369	0	0	0	0	0	0	0	0	0	0	0	0	0	0	0	0	0	0	0	0	0	0	0	0	0	0	0	0	0	0	0
cow_GCA_003130775.1.fna	cow_crx	dog_crx,cow_crx,human_crx,cat_crx	d__Bacteria;p__Bacillota_A;c__Clostridia;o__Oscillospirales;f__Ruminococcaceae;g__Gemmiger;s__Gemmiger stercoripullorum	1.44242	0	0	0.868022	0	0	0	0	0	0	0	0	0.842869	0	0	0	0	0.318523	0	0	0	0	0	0	0	0	0	0	0	0	0	0
cow_GCA_021533675.1.fna	cow_crx	cow_crx,human_crx	d__Bacteria;p__Bacillota_A;c__Clostridia;o__Lachnospirales;f__Lachnospiraceae;g__Blautia_A;s__Blautia_A excrementigallinarum	0	0	0	0	0	0	0	0	0	0	0	0	0	0	0	0	0	0	0	0	0	0	0	0	0	0	0	0.168972	0	0	0	0
dog_Ash_p2__metabat2_low_PE.010.fna	dog	dog	d__Bacteria;p__Bacteroidota;c__Bacteroidia;o__Bacteroidales;f__Bacteroidaceae;g__Bacteroides;s__Bacteroides uniformis	0	0	0	0	0	0	0	0	0	0	0	0	0	0	0	0	0	0	0	0	0	0	0	0	0	0	0	0	0	0	0.155247	0
dog_Avalanche_p1__maxbin2_high_prob.013.fna	dog_crx	pig_crx,dog_crx,cat_crx,human_crx,chicken_crx	d__Bacteria;p__Bacillota_A;c__Clostridia;o__Oscillospirales;f__Oscillospiraceae;g__Lawsonibacter;s__Lawsonibacter sp900545895	5.76016	0	0	3.24466	0.717014	0	0	0	0	0	0	0	3.31083	0	0	0	0	1.67808	0	0.69721	0	0	0	0	0	0	0	0	0	0	1.35168	0
dog_Bissell_p1__maxbin2_high_prob.028.fna	dog_crx	dog_crx,human_crx,pig_crx	d__Bacteria;p__Bacillota_A;c__Clostridia;o__Oscillospirales;f__Ruminococcaceae;g__Faecalibacterium;s__Faecalibacterium intestinigallinarum	0	0	0	0	0	0	0	0	0	0	0	0	0	0	0	0	0	0	0	0	0	0	0	0	0	0	0	0	0	0	0.143532	0
dog_Cam_p2__metabat2_high_PE.007.fna	dog_crx	dog_crx,human_crx,cat_crx	d__Bacteria;p__Bacteroidota;c__Bacteroidia;o__Bacteroidales;f__Bacteroidaceae;g__Avibacteroides;s__Avibacteroides faecavium	0	0	0	0	0	0	0	0	0	0	0	0	0	0	0	0	0	0	0	0	0	0	0	0	0	0	0	0	0	0	0.179508	0
dog_Cam_p2__metabat2_low_PE.010.fna	dog_crx	dog_crx,human_crx,cat_crx	d__Bacteria;p__Spirochaetota;c__Spirochaetia;o__Treponematales;f__Treponemataceae;g__Avitreponema;s__Avitreponema avistercoris	0.239228	0	0	0	0	0	0	0	0	0	0	0	0	0	0	0	0	0	0	0	0	0	0	0	0	0	0	0	0	0	0	0
dog_CanMAG_10.fna	dog_crx	dog_crx,human_crx	d__Bacteria;p__Campylobacterota;c__Campylobacteria;o__Campylobacterales;f__Arcobacteraceae;g__Aliarcobacter;s__Aliarcobacter butzleri	0.928845	0	0	0.498986	0	0	0	0	0	0	0	0	0.556724	0	0	0	0	0.216275	0	0	0	0	0	0	0	0	0	0	0	0	0.212134	0
dog_CanMAG_13.fna	dog_crx	dog_crx,human_crx,cat_crx	d__Bacteria;p__Bacillota;c__Bacilli;o__Lactobacillales;f__Enterococcaceae;g__Enterococcus_B;s__Enterococcus_B faecium	0.348249	0	0	0.214666	0	0	0	0	0	0	0	0	0.209057	0	0	0	0	0	0	0	0	0	0	0	0	0	0	0	0	0	0	0
dog_CanMAG_33.fna	dog_crx	dog_crx,human_crx	d__Bacteria;p__Actinomycetota;c__Actinomycetes;o__Actinomycetales;f__Bifidobacteriaceae;g__Bifidobacterium;s__Bifidobacterium longum	0.287504	0	0	1.07129	1.4695	0	0	0	0	0	0	0	0	0	0	0	0	0	0	1.45894	0	0	0	0	0	0	0	0	0	0	3.18136	0
dog_Cinder_p1__metabat2_high_PE.015.fna	dog_crx	wastewater_crx,pig_crx,dog_crx,cat_crx,human_crx	d__Bacteria;p__Pseudomonadota;c__Gammaproteobacteria;o__Enterobacterales;f__Enterobacteriaceae;g__Klebsiella;s__Klebsiella quasipneumoniae	6.59997	0.21015	0	4.81673	2.29078	0	0.181963	0.217038	0	0.20891	0.146211	0	4.08165	0	0.157317	0	0	1.72124	0	2.19038	0.187911	0	0.143057	0.176668	0	0.208325	0	0.179316	0	0	4.41485	0
dog_Cobain_p1__metabat2_high_PE.032.fna	dog_crx	pig_crx,dog_crx,cat_crx,human_crx,chicken_crx	d__Bacteria;p__Bacteroidota;c__Bacteroidia;o__Bacteroidales;f__Bacteroidaceae;g__Alloprevotella;s__Alloprevotella sp937906495	0.326741	0	0	0.691659	1.05093	0	0	0	0	0	0	0	0.237192	0	0	0	0	0	0	1.15613	0	0	0	0	0	0	0	0	0	0	1.90567	0
dog_Cobain_p1__metabat2_low_PE.030.fna	dog	dog	d__Bacteria;p__Bacillota;c__Bacilli;o__Lactobacillales;f__Lactobacillaceae;g__Limosilactobacillus;s__Limosilactobacillus reuteri	0	0	0	0.229509	0.418411	0	0	0	0	0	0	0	0	0	0	0	0	0	0	0.42968	0	0	0	0	0	0	0	0	0	0	0.777892	0
dog_Dunbar_p2__metabat2_high_PE.044.fna	dog	dog	d__Bacteria;p__Bacillota_A;c__Clostridia;o__Peptostreptococcales;f__Peptostreptococcaceae;g__Romboutsia;s__	0	0	0	0	0.131303	0	0	0	0	0	0	0	0	0	0	0	0	0	0	0.127742	0	0	0	0	0	0	0	0	0	0	0.237419	0
dog_Ed_p1__metabat2_low_PE.004.fna	dog_crx	dog_crx,human_crx	d__Bacteria;p__Bacillota_C;c__Negativicutes;o__Acidaminococcales;f__Acidaminococcaceae;g__Phascolarctobacterium_A;s__Phascolarctobacterium_A sp900544885	0	0	0	0	0	0	0	0	0	0	0	0	0	0	0	0	0	0	0	0.148722	0	0	0	0	0	0	0	0	0	0	0.255765	0
dog_Elaine_p2__maxbin2_low_prob.040.fna	dog_crx	dog_crx,human_crx,cat_crx	d__Bacteria;p__Actinomycetota;c__Coriobacteriia;o__Coriobacteriales;f__Coriobacteriaceae;g__Collinsella;s__Collinsella tanakaei	0	0	0	0.298864	0.281997	0	0	0	0	0	0	0	0	0	0	0	0	0	0	0.2949	0	0	0	0	0	0	0	0	0	0	0.598002	0
dog_Elaine_p2__metabat2_high_PE.023.fna	dog	dog	d__Bacteria;p__Bacillota_A;c__Clostridia;o__Lachnospirales;f__Lachnospiraceae;g__Blautia;s__Blautia sp000432195	0	0	0	0	0	0	0	0	0	0	0	0	0	0	0	0	0	0	0	0	0	0	0	0	0	0	0	0	0	0	0.153105	0
dog_Elaine_p2__metabat2_high_PE.054.fna	dog_crx	dog_crx,human_crx,chicken_crx	d__Bacteria;p__Bacillota_A;c__Clostridia;o__Lachnospirales;f__Lachnospiraceae;g__Blautia_A;s__Blautia_A caecimuris	0	0	0	0	0	0	0	0	0	0	0	0	0	0	0	0	0	0	0	0	0	0	0	0	0	0	0	0	0	0	0.218121	0
dog_Garnier_p1__metabat2_high_PE.003.fna	dog_crx	dog_crx,human_crx,pig_crx	d__Bacteria;p__Actinomycetota;c__Coriobacteriia;o__Coriobacteriales;f__Coriobacteriaceae;g__Collinsella;s__Collinsella intestinalis	0	0	0	0	0	0	0	0	0	0	0	0	0	0	0	0	0	0	0	0	0	0	0	0	0	0	0	0	0	0	0.186911	0
dog_Garth_p1__metabat2_low_PE.023.fna	dog_crx	dog_crx,human_crx,cat_crx	d__Bacteria;p__Bacteroidota;c__Bacteroidia;o__Bacteroidales;f__Bacteroidaceae;g__Prevotella;s__Prevotella copri_B	0	0	0	0.175719	0.179057	0	0	0	0	0	0	0	0	0	0	0	0	0	0	0.188497	0	0	0	0	0	0	0	0	0	0	0.392473	0
dog_Garth_p2__metabat2_high_PE.035.fna	dog_crx	dog_crx,human_crx,cat_crx	d__Bacteria;p__Bacillota_C;c__Negativicutes;o__Selenomonadales;f__Selenomonadaceae;g__Megamonas;s__Megamonas funiformis	0	0	0	0	0	0	0	0	0	0	0	0	0	0	0	0	0	0	0	0	0	0	0	0	0	0	0	0	0	0	0.131244	0
dog_GCA_009727065.1.fna	dog_crx	dog_crx,human_crx	d__Bacteria;p__Bacillota_I;c__Bacilli_A;o__Erysipelotrichales;f__Erysipelotrichaceae;g__Allobaculum;s__Allobaculum stercoricanis	1.27015	0	0	0.722343	0	0	0	0	0	0	0	0	0.613794	0	0	0	0	0.461567	0	0	0	0	0	0	0	0	0	0	0	0	0.160274	0
dog_GCA_022496315.1.fna	dog_crx	dog_crx,human_crx,pig_crx,chicken_crx	d__Bacteria;p__Bacillota_I;c__Bacilli_A;o__Erysipelotrichales;f__Erysipelotrichaceae;g__Allobaculum;s__Allobaculum sp910577085	1.23519	0	0	0.899307	0.323217	0	0	0	0	0	0	0	0.62467	0	0	0	0	0.355335	0	0.319369	0	0	0	0	0	0	0	0	0	0	0.669344	0
dog_GCA_022496375.1.fna	dog_crx	dog_crx,cow_crx,human_crx,cat_crx	d__Bacteria;p__Bacteroidota;c__Bacteroidia;o__Bacteroidales;f__Muribaculaceae;g__Limisoma;s__Limisoma sp900541935	1.44631	0	0	0.877531	0	0	0	0	0	0	0	0	0.843087	0	0	0	0	0.308355	0	0	0	0	0	0	0	0	0	0	0	0	0	0
dog_GCA_022496395.1.fna	dog_crx	dog_crx,human_crx,cat_crx	d__Bacteria;p__Bacteroidota;c__Bacteroidia;o__Bacteroidales;f__Bacteroidaceae;g__Alloprevotella;s__Alloprevotella sp000437675	4.39238	0	0	2.83597	0.149228	0	0	0	0	0	0	0	2.61178	0	0	0	0	1.16134	0	0	0	0	0	0	0	0	0	0	0	0	0	0
dog_GCA_905186105.1.fna	dog_crx	dog_crx,human_crx	d__Bacteria;p__Bacillota_I;c__Bacilli_A;o__Erysipelotrichales;f__Erysipelotrichaceae;g__CALVGN01;s__CALVGN01 sp937900565	0	0	0	0	0	0	0	0	0	0	0	0	0	0	0	0	0	0	0	0	0	0	0	0	0	0	0	0	0	0	0.134773	0
dog_George_p2__metabat2_high_PE.016.fna	dog_crx	dog_crx,human_crx,cat_crx	d__Bacteria;p__Bacillota_A;c__Clostridia;o__Oscillospirales;f__Ruminococcaceae;g__Fournierella;s__Fournierella massiliensis	0.971711	0	0	0.974477	0.853081	0	0	0	0	0	0	0	0.596874	0	0	0	0	0.239877	0	0.78538	0	0	0	0	0	0	0	0	0	0	1.76412	0
dog_George_p2__metabat2_low_PE.028.fna	dog_crx	dog_crx,human_crx,pig_crx	d__Bacteria;p__Actinomycetota;c__Actinomycetes;o__Actinomycetales;f__Bifidobacteriaceae;g__Bifidobacterium;s__Bifidobacterium canis	0	0	0	0	0	0	0	0	0	0	0	0	0	0	0	0	0	0	0	0	0	0	0	0	0	0	0	0	0	0	0.161945	0
dog_Glacier_p1__maxbin2_low_prob.018.fna	dog_crx	dog_crx,human_crx,cat_crx	d__Bacteria;p__Actinomycetota;c__Actinomycetes;o__Actinomycetales;f__Bifidobacteriaceae;g__Bifidobacterium;s__Bifidobacterium globosum	1.01442	0	0	0.854329	0.579648	0	0	0	0	0	0	0	0.573807	0	0	0	0	0.252344	0	0.536659	0	0	0	0	0	0	0	0	0	0	1.06701	0
dog_Kit_p2__maxbin2_low_prob.032.fna	dog_crx	dog_crx,human_crx	d__Bacteria;p__Actinomycetota;c__Actinomycetes;o__Actinomycetales;f__Bifidobacteriaceae;g__Bifidobacterium;s__Bifidobacterium longum	0	0	0	0	0	0	0	0	0	0	0	0	0	0	0	0	0	0	0	0	0	0	0	0	0	0	0	0	0	0	0.155556	0
dog_Kit_p2__metabat2_low_PE.055.fna	dog	dog	d__Bacteria;p__Actinomycetota;c__Actinomycetes;o__Actinomycetales;f__Bifidobacteriaceae;g__Bifidobacterium;s__Bifidobacterium pseudocatenulatum	0	0	0	0.424066	0.770931	0	0	0	0	0	0	0	0	0	0	0	0	0	0	0.717221	0	0	0	0	0	0	0	0	0	0	1.5706	0
dog_Mya_p2__maxbin2_low_prob.016.fna	dog	dog	d__Bacteria;p__Pseudomonadota;c__Gammaproteobacteria;o__Burkholderiales;f__Burkholderiaceae;g__Sutterella;s__Sutterella sp905186105	0	0	0	0	0	0	0	0	0	0	0	0	0	0	0	0	0	0	0	0.133225	0	0	0	0	0	0	0	0	0	0	0.303789	0
dog_norm_metabat.18.fna	dog	dog	d__Bacteria;p__Bacillota_A;c__Clostridia;o__Lachnospirales;f__Lachnospiraceae;g__Faecalimonas;s__Faecalimonas umbilicata	0	0	0	0	0	0	0	0	0	0	0	0	0	0	0	0	0	0	0	0	0	0	0	0	0	0	0	0	0	0	0.158875	0
dog_Peterbilt_p2__metabat2_high_PE.039.fna	dog_crx	dog_crx,human_crx	d__Bacteria;p__Bacillota_A;c__Clostridia;o__Peptostreptococcales;f__Peptostreptococcaceae;g__Peptacetobacter;s__Peptacetobacter hiranonis	0	0	0	0.13402	0.196598	0	0	0	0	0	0	0	0	0	0	0	0	0	0	0.232768	0	0	0	0	0	0	0	0	0	0	0.441839	0
dog_Pinky_p2__metabat2_high_PE.011.fna	dog_crx	dog_crx,human_crx	d__Bacteria;p__Bacteroidota;c__Bacteroidia;o__Bacteroidales;f__Bacteroidaceae;g__Phocaeicola;s__Phocaeicola plebeius	0	0	0	0.135942	0.205008	0	0	0	0	0	0	0	0	0	0	0	0	0	0	0.198326	0	0	0	0	0	0	0	0	0	0	0.39273	0
dog_Reeses_p2__metabat2_high_PE.020.fna	dog_crx	dog_crx,human_crx,cat_crx,chicken_crx	d__Bacteria;p__Bacillota_I;c__Bacilli_A;o__Erysipelotrichales;f__Coprobacillaceae;g__Catenibacterium;s__Catenibacterium faecis	0	0	0	0	0	0	0	0	0	0	0	0	0	0	0	0	0	0	0	0	0	0	0	0	0	0	0	0	0	0	0.16113	0
dog_Reeses_p2__metabat2_low_PE.034.fna	dog_crx	dog_crx,human_crx,cat_crx	d__Bacteria;p__Fusobacteriota;c__Fusobacteriia;o__Fusobacteriales;f__Fusobacteriaceae;g__Fusobacterium_B;s__Fusobacterium_B sp900554885	0	0	0	0	0	0	0	0	0	0	0	0	0	0	0	0	0	0	0	0	0	0	0	0	0	0	0	0	0	0	0.167744	0
dog_SAMEA103957793__metabat2_low_PE.003.fna	dog_crx	pig_crx,dog_crx,cow_crx,human_crx,chicken_crx	d__Bacteria;p__Bacillota;c__Bacilli;o__Lactobacillales;f__Lactobacillaceae;g__Ligilactobacillus;s__Ligilactobacillus animalis	0.367093	0	0	0.169692	0	0	0	0	0	0	0	0	0.186686	0	0	0	0	0	0	0	0	0	0	0	0	0	0	0	0	0	0	0
dog_Scooby_p2__metabat2_high_PE.030.fna	dog_crx	dog_crx,human_crx	d__Bacteria;p__Bacillota_A;c__Clostridia;o__Lachnospirales;f__Lachnospiraceae;g__Enterocloster;s__Enterocloster sp001517625	0	0	0	0	0	0	0	0	0	0	0	0	0	0	0	0	0	0	0	0.131426	0	0	0	0	0	0	0	0	0	0	0.216787	0
dog_Scrappy_p2__maxbin2_low_prob.015.fna	dog_crx	dog_crx,human_crx,pig_crx,cat_crx	d__Bacteria;p__Bacillota_A;c__Clostridia;o__Lachnospirales;f__Lachnospiraceae;g__Blautia_A;s__Blautia_A sp026169535	0.888536	0	0	0.515872	0.148895	0	0	0	0	0	0	0	0.523148	0	0	0	0	0.234836	0	0	0	0	0	0	0	0	0	0	0	0	0.302162	0
dog_Scrappy_p2__metabat2_high_PE.016.fna	dog_crx	dog_crx,human_crx	d__Bacteria;p__Bacillota_A;c__Clostridia;o__Oscillospirales;f__Oscillospiraceae;g__Faecousia;s__	0	0	0	0	0	0	0	0	0	0	0	0	0	0	0	0	0	0	0	0	0	0	0	0	0	0	0	0	0	0	0.197802	0
dog_Scrappy_p2__metabat2_low_PE.009.fna	dog_crx	dog_crx,human_crx	d__Bacteria;p__Bacillota_A;c__Clostridia;o__Lachnospirales;f__Lachnospiraceae;g__Blautia;s__Blautia sp900556555	0	0	0	0	0.203616	0	0	0	0	0	0	0	0	0	0	0	0	0	0	0.202903	0	0	0	0	0	0	0	0	0	0	0.402722	0
dog_Scrappy_p2__metabat2_low_PE.034.fna	dog	dog	d__Bacteria;p__Bacillota_A;c__Clostridia;o__Peptostreptococcales;f__Peptostreptococcaceae;g__Peptacetobacter;s__Peptacetobacter sp900550335	0	0	0	0	0	0	0	0	0	0	0	0	0	0	0	0	0	0	0	0.124974	0	0	0	0	0	0	0	0	0	0	0.29315	0
dog_Shorty_p1__metabat2_high_PE.009.fna	dog_crx	dog_crx,pig_crx,cat_crx	d__Bacteria;p__Bacteroidota;c__Bacteroidia;o__Bacteroidales;f__Bacteroidaceae;g__Phocaeicola;s__Phocaeicola coprocola	0	0	0	0	0.157658	0	0	0	0	0	0	0	0	0	0	0	0	0	0	0.154781	0	0	0	0	0	0	0	0	0	0	0.274484	0
dog_Shorty_p1__metabat2_low_PE.020.fna	dog_crx	dog_crx,human_crx	d__Bacteria;p__Bacillota_A;c__Clostridia;o__Oscillospirales;f__Ruminococcaceae;g__Negativibacillus;s__Negativibacillus sp000435195	0.205063	0	0	0.235967	0.228209	0	0	0	0	0	0	0	0	0	0	0	0	0	0	0.209835	0	0	0	0	0	0	0	0	0	0	0.464615	0
dog_Skinner_p2__maxbin2_high_prob.029.fna	dog	dog	d__Bacteria;p__Bacillota;c__Bacilli;o__Lactobacillales;f__Enterococcaceae;g__Enterococcus_B;s__Enterococcus_B faecium	0	0	0	0	0.20144	0	0	0	0	0	0	0	0	0	0	0	0	0	0	0.233233	0	0	0	0	0	0	0	0	0	0	0.399717	0
dog_Skinner_p2__metabat2_high_PE.041.fna	dog_crx	dog_crx,human_crx	d__Bacteria;p__Bacteroidota;c__Bacteroidia;o__Bacteroidales;f__Bacteroidaceae;g__Bacteroides;s__Bacteroides sp900766005	0	0	0	0	0	0	0	0	0	0	0	0	0	0	0	0	0	0	0	0	0	0	0	0	0	0	0	0	0	0	0.149193	0
dog_Snoopy_p1__maxbin2_high_prob.025.fna	dog	dog	d__Bacteria;p__Bacillota_A;c__Clostridia;o__Lachnospirales;f__Lachnospiraceae;g__Ruminococcus_B;s__Ruminococcus_B gnavus	0	0	0	0.309296	0.569711	0	0	0	0	0	0	0	0	0	0	0	0	0	0	0.62677	0	0	0	0	0	0	0	0	0	0	1.12732	0
dog_Snoopy_p1__metabat2_low_PE.001.fna	dog_crx	dog_crx,human_crx	d__Bacteria;p__Bacillota_A;c__Clostridia;o__Lachnospirales;f__Lachnospiraceae;g__Faecalimonas;s__Faecalimonas sp900550235	0.362007	0	0	0.204536	0	0	0	0	0	0	0	0	0.204674	0	0	0	0	0	0	0	0	0	0	0	0	0	0	0	0	0	0	0
dog_Snoopy_p2__metabat2_high_PE.016.fna	dog_crx	dog_crx,human_crx	d__Bacteria;p__Bacillota_A;c__Clostridia;o__Lachnospirales;f__Lachnospiraceae;g__Schaedlerella;s__Schaedlerella sp900765975	0	0	0	0.206227	0.319207	0	0	0	0	0	0	0	0	0	0	0	0	0	0	0.339978	0	0	0	0	0	0	0	0	0	0	0.668693	0
dog_Snoopy_p2__metabat2_low_PE.038.fna	dog_crx	dog_crx,human_crx	d__Bacteria;p__Bacillota_A;c__Clostridia;o__Oscillospirales;f__Oscillospiraceae;g__Faecousia;s__Faecousia sp937890525	0.648897	0	0	0.350179	0	0	0	0	0	0	0	0	0.412304	0	0	0	0	0.230494	0	0	0	0	0	0	0	0	0	0	0	0	0	0
dog_Strawberry_p1__metabat2_high_PE.029.fna	dog_crx	dog_crx,human_crx,cat_crx	d__Bacteria;p__Bacillota;c__Bacilli;o__Lactobacillales;f__Enterococcaceae;g__Enterococcus_E;s__Enterococcus_E cecorum	0	0	0	0	0.131394	0	0	0	0	0	0	0	0	0	0	0	0	0	0	0.127729	0	0	0	0	0	0	0	0	0	0	0.314829	0
dog_Strawberry_p1__metabat2_low_PE.004.fna	dog	dog	d__Bacteria;p__Bacillota_A;c__Clostridia;o__Lachnospirales;f__Lachnospiraceae;g__Blautia;s__Blautia hansenii	0	0	0	0	0	0	0	0	0	0	0	0	0	0	0	0	0	0	0	0	0	0	0	0	0	0	0	0	0	0	0.175393	0
dog_Strawberry_p1__metabat2_low_PE.016.fna	dog_crx	dog_crx,cat_crx	d__Bacteria;p__Bacillota_A;c__Clostridia;o__Lachnospirales;f__Lachnospiraceae;g__Blautia_A;s__Blautia_A sp030536995	0	0	0	0	0.143316	0	0	0	0	0	0	0	0	0	0	0	0	0	0	0.156523	0	0	0	0	0	0	0	0	0	0	0.305692	0
dog_Susan_p2__metabat2_low_PE.039.fna	dog_crx	dog_crx,human_crx,cat_crx	d__Bacteria;p__Bacillota_A;c__Clostridia;o__Lachnospirales;f__Lachnospiraceae;g__Gallintestinimicrobium;s__Gallintestinimicrobium sp900539715	0.152549	0	0	0.331567	0.463011	0	0	0	0	0	0	0	0	0	0	0	0	0	0	0.53831	0	0	0	0	0	0	0	0	0	0	1.25339	0
dog_trim_maxbin.012.fna	dog	dog	d__Bacteria;p__Bacillota;c__Bacilli;o__MOL361;f__Turicibacteraceae;g__Turicibacter;s__Turicibacter sp002311155	0	0	0	0.185604	0.390425	0	0	0	0	0	0	0	0	0	0	0	0	0	0	0.355391	0	0	0	0	0	0	0	0	0	0	0.717986	0
dog_trim_maxbin.013.fna	dog_crx	dog_crx,human_crx,pig_crx,cat_crx	d__Bacteria;p__Bacillota_A;c__Clostridia;o__Lachnospirales;f__Lachnospiraceae;g__Oliverpabstia;s__Oliverpabstia sp000432335	0.12648	0	0	0.145602	0.182345	0	0	0	0	0	0	0	0	0	0	0	0	0	0	0.145075	0	0	0	0	0	0	0	0	0	0	0.341603	0
dog_trim_metabat.30.fna	dog_crx	dog_crx,human_crx,pig_crx	d__Bacteria;p__Bacillota_A;c__Clostridia;o__Lachnospirales;f__Lachnospiraceae;g__Blautia_A;s__Blautia_A sp900541345	0	0	0	0	0.142994	0	0	0	0	0	0	0	0	0	0	0	0	0	0	0.139868	0	0	0	0	0	0	0	0	0	0	0.279674	0
dog_trim_metabat.36.fna	dog_crx	pig_crx,dog_crx,cat_crx,human_crx,chicken_crx	d__Bacteria;p__Bacillota_A;c__Clostridia;o__Lachnospirales;f__Lachnospiraceae;g__Faecalimonas;s__Faecalimonas sp900551895	1.43152	0	0	0.708936	0	0	0	0	0	0	0	0	1.00065	0	0	0	0	0.346541	0	0	0	0	0	0	0	0	0	0	0	0	0.188657	0
dog_trim_metabat.54.fna	dog_crx	dog_crx,human_crx	d__Bacteria;p__Bacteroidota;c__Bacteroidia;o__Bacteroidales;f__Bacteroidaceae;g__Phocaeicola;s__Phocaeicola sp900546645	0	0	0	0	0	0	0	0	0	0	0	0	0	0	0	0	0	0	0	0	0	0	0	0	0	0	0	0	0	0	0.150335	0
dog_trim_metabat.68.fna	dog	dog	d__Bacteria;p__Bacillota_I;c__Bacilli_A;o__Erysipelotrichales;f__Erysipelotrichaceae;g__;s__	0	0	0	0	0	0	0	0	0	0	0	0	0	0	0	0	0	0	0	0	0	0	0	0	0	0	0	0	0	0	0.184043	0
dog_trim_metabat.84.fna	dog_crx	dog_crx,human_crx,cat_crx	d__Bacteria;p__Bacillota_A;c__Clostridia;o__Peptostreptococcales;f__Anaerovoracaceae;g__Gallibacter;s__Gallibacter sp937900695	0.313956	0	0	0.320848	0.245221	0	0	0	0	0	0	0	0.137484	0	0	0	0	0.144493	0	0.260989	0	0	0	0	0	0	0	0	0	0	0.445892	0
dog_Trix_p1__maxbin2_low_prob.010.fna	dog	dog	d__Bacteria;p__Bacillota_A;c__Clostridia;o__Oscillospirales;f__Ruminococcaceae;g__Faecalibacterium;s__Faecalibacterium sp900540455	0	0	0	0	0	0	0	0	0	0	0	0	0	0	0	0	0	0	0	0	0	0	0	0	0	0	0	0	0	0	0.150444	0
dog_UncleJesse_p2__metabat2_high_PE.004.fna	dog_crx	dog_crx,human_crx,pig_crx,cat_crx	d__Bacteria;p__Bacillota_I;c__Bacilli_A;o__Erysipelotrichales;f__Erysipelotrichaceae;g__Allobaculum;s__Allobaculum mucilyticum	1.17284	0	0	0.928628	0.576791	0	0	0	0	0	0	0	0.561073	0	0	0	0	0.277966	0	0.572016	0	0	0	0	0	0	0	0	0	0	1.0697	0
goat_norm_metabat.19.fna	ruminant	ruminant	d__Bacteria;p__Bacillota_I;c__Bacilli_A;o__Erysipelotrichales;f__Erysipelotrichaceae;g__Holdemanella;s__Holdemanella hominis	0	0	0	0.264387	0	0	0	0	0	0	0	0	0	0	0	0	0	0	0	0	0	0	0.410567	0	0	0	0.4644	0	0	0	0	0
goat_norm_metabat.20.fna	ruminant_crx	ruminant_crx,chicken_crx	d__Bacteria;p__Bacillota_I;c__Bacilli_A;o__RFN20;f__CAG-826;g__Onthovivens;s__	0	0	0	0	0	0	0	0	0	0	0	0	0	0	0	0.155713	0	0	0	0	0	0	0	0	0	0	0	0	0	0	0	0
goat_norm_metabat.25.fna	ruminant	ruminant	d__Bacteria;p__Bacillota_I;c__Bacilli_A;o__Mycoplasmatales;f__Mycoplasmoidaceae;g__Malacoplasma;s__	0	0	0	0.156719	0	0	0	0	0	0	0	0	0	0	0	0	0	0	0	0	0	0	0.296567	0	0	0	0.309093	0	0	0	0	0
goat_norm_metabat.30.fna	ruminant	ruminant	d__Bacteria;p__Pseudomonadota;c__Gammaproteobacteria;o__Burkholderiales;f__Burkholderiaceae;g__Sutterella;s__Sutterella wadsworthensis_A	0	0	0	0.142725	0	0	0	0	0	0	0	0	0	0	0	0	0	0	0	0	0	0	0.28537	0	0	0	0.285331	0	0	0	0	0
goat_norm_metabat.32.fna	ruminant	ruminant	d__Bacteria;p__Bacillota_A;c__Clostridia;o__Lachnospirales;f__Lachnospiraceae;g__Agathobacter;s__Agathobacter sp905209075	0	0	0	0.142863	0	0	0	0	0	0	0	0	0	0	0	0	0	0	0	0	0	0	0.332171	0	0	0	0.309622	0	0	0	0	0
goat_norm_metabat.34.fna	ruminant	ruminant	d__Bacteria;p__Bacillota_C;c__Negativicutes;o__Veillonellales;f__Megasphaeraceae;g__Megasphaera;s__Megasphaera elsdenii	0	0	0	0	0	0	0	0	0	0	0	0	0	0	0	0	0	0	0	0	0	0	0.21625	0	0	0	0.20481	0	0	0	0	0
goat_norm_metabat.35.fna	ruminant_crx	ruminant_crx,chicken_crx	d__Bacteria;p__Bacillota_C;c__Negativicutes;o__Acidaminococcales;f__Acidaminococcaceae;g__Phascolarctobacterium_A;s__Phascolarctobacterium_A sp900547415	0	0	0	0.241813	0	0.267412	0	0	0	0	0	0	0	0	0	0.539387	0	0	0	0	0	0	0	0.174393	0	0	0	0	0	0	0	0
goat_norm_metabat.49.fna	ruminant	ruminant	d__Bacteria;p__Campylobacterota;c__Campylobacteria;o__Campylobacterales;f__Helicobacteraceae;g__Helicobacter_C;s__Helicobacter_C magdeburgensis	0	0	0	0	0	0	0	0	0	0	0	0	0	0	0	0	0	0	0	0	0	0	0.170721	0	0	0	0.192623	0	0	0	0	0
goat_trim_maxbin.031.fna	ruminant	ruminant	d__Bacteria;p__Bacillota_A;c__Clostridia;o__Oscillospirales;f__Acutalibacteraceae;g__Scybalenecus;s__Scybalenecus sp900540085	0	0	0	0.137815	0	0	0	0	0	0	0	0	0	0	0	0	0	0	0	0	0	0	0.361927	0	0	0	0.334568	0	0	0	0	0
goat_trim_maxbin.046.fna	ruminant_crx	ruminant_crx,human_crx,chicken_crx	d__Bacteria;p__Bacteroidota;c__Bacteroidia;o__Bacteroidales;f__Paludibacteraceae;g__RF16;s__RF16 sp937891975	0	0	0	0	0	0	0	0	0	0	0	0	0	0	0	0.120762	0	0	0	0	0	0	0	0	0	0	0	0	0	0	0	0
goat_trim_maxbin.055.fna	ruminant	ruminant	d__Bacteria;p__Bacteroidota;c__Bacteroidia;o__Bacteroidales;f__Bacteroidaceae;g__Avibacteroides;s__Avibacteroides faecavium	0	0	0	0	0	0	0	0	0	0	0	0	0	0	0	0	0	0	0	0	0	0	0	0	0	0	0.138777	0	0	0	0	0
goat_trim_metabat.23.fna	ruminant_crx	ruminant_crx,human_crx,chicken_crx	d__Bacteria;p__Bacillota_A;c__Clostridia;o__Oscillospirales;f__Oscillospiraceae;g__Faecousia;s__	0	0	0	0	0	0	0	0	0	0	0	0	0	0	0	0.160075	0	0	0	0	0	0	0	0	0	0	0	0	0	0	0	0
goat_trim_metabat.32.fna	ruminant_crx	ruminant_crx,human_crx,chicken_crx	d__Bacteria;p__Bacteroidota;c__Bacteroidia;o__Bacteroidales;f__Rikenellaceae;g__Alistipes;s__Alistipes sp017398555	0	0	0	0	0	0	0	0	0	0	0	0	0	0	0	0.194057	0	0	0	0	0	0	0	0	0	0	0	0	0	0	0	0
goat_trim_metabat.35.fna	ruminant	ruminant	d__Bacteria;p__Verrucomicrobiota;c__Verrucomicrobiae;o__Verrucomicrobiales;f__Akkermansiaceae;g__Akkermansia;s__	0	0	0	0.142476	0	0	0	0	0	0	0	0	0	0	0	0	0	0	0	0	0	0	0.221169	0	0	0	0.321511	0	0	0	0	0
goat_trim_metabat.38.fna	ruminant	ruminant	d__Bacteria;p__Bacteroidota;c__Bacteroidia;o__Bacteroidales;f__Rikenellaceae;g__Alistipes;s__Alistipes sp937895825	0	0	0	0	0	0	0	0	0	0	0	0	0	0	0	0	0	0	0	0	0	0	0.173457	0	0	0	0.202773	0	0	0	0	0
goat_trim_metabat.4.fna	ruminant_crx	ruminant_crx,chicken_crx	d__Bacteria;p__Bacteroidota;c__Bacteroidia;o__Bacteroidales;f__UBA932;g__Merdivivens;s__Merdivivens pullicola	0	0	0	0	0	0.133994	0	0	0	0	0	0	0	0	0	0.220741	0	0	0	0	0	0	0	0	0	0	0	0	0	0	0	0
goat_trim_metabat.5.fna	ruminant	ruminant	d__Bacteria;p__Bacillota_C;c__Negativicutes;o__Acidaminococcales;f__Acidaminococcaceae;g__JAHHUH01;s__JAHHUH01 sp017623055	0	0	0	0	0	0	0	0	0	0	0	0	0	0	0	0	0	0	0	0	0	0	0.169743	0	0	0	0.186086	0	0	0	0	0
hum2_norm_metabat.18.fna	human_crx	human_crx,wastewater_crx,pig_crx,chicken_crx	d__Bacteria;p__Bacillota_A;c__Clostridia;o__Oscillospirales;f__Acutalibacteraceae;g__CAG-964;s__	0	0.163298	0	0.244831	0.204105	0	0.159274	0.149435	0	0.176779	0.125104	0	0.173141	0	0.137517	0	0	0	0	0	0.163118	0	0	0.147719	0	0.155573	0	0	0	0	0	0
human_MGYG000000002.fna	human	human	d__Bacteria;p__Verrucomicrobiota;c__Verrucomicrobiae;o__Opitutales;f__UBA953;g__Spyradosoma;s__Spyradosoma merdigallinarum	0	0	0	0	0	0	0	0.122012	0	0	0	0	0	0	0	0	0	0	0	0	0	0	0	0	0	0	0	0	0	0	0	0
human_MGYG000000008.fna	human_crx	human_crx,pig_crx,chicken_crx	d__Bacteria;p__Bacteroidota;c__Bacteroidia;o__Bacteroidales;f__Muribaculaceae;g__RGIG4079;s__RGIG4079 sp017409345	1.99186	0	0	2.53362	2.46693	0	0	0	0	0	0	0	1.21391	0	0	0	0	0.574004	0	2.28063	0	0	0	0	0	0	0	0	0	0	4.47707	0
human_MGYG000000017.fna	human	human	d__Bacteria;p__Bacteroidota;c__Bacteroidia;o__Bacteroidales;f__Bacteroidaceae;g__Phocaeicola;s__Phocaeicola gallinarum	5.62388	0	0	2.89825	0	0	0	0	0	0	0	0	2.65891	0	0	0	0	1.76113	0	0	0	0	0	0	0	0	0	0	0	0	0	0
human_MGYG000000022.fna	human_crx	human_crx,cat_crx	d__Bacteria;p__Bacteroidota;c__Bacteroidia;o__Bacteroidales;f__Bacteroidaceae;g__Phocaeicola;s__Phocaeicola barnesiae	0	0.1289	0	0.175452	0.143981	0	0	0.134264	0	0	0	0	0.1666	0	0	0	0	0	0	0	0	0	0	0	0	0	0	0	0	0	0	0
human_MGYG000000037.fna	human_crx	human_crx,pig_crx	d__Bacteria;p__Spirochaetota;c__Spirochaetia;o__Treponematales;f__Treponemataceae;g__Treponema_D;s__Treponema_D sp017622055	0	0	0	0	0	0	0	0	0	0	0	0.227621	0	0	0	0	0	0	0	0	0	0	0	0	0	0	0	0.212127	0	0	0	0
human_MGYG000000069.fna	human_crx	human_crx,cat_crx	d__Bacteria;p__Bacteroidota;c__Bacteroidia;o__Bacteroidales;f__Rikenellaceae;g__Alistipes;s__Alistipes sp017442365	0.182675	0	0	0	0	0	0	0	0	0	0	0	0	0	0	0	0	0	0	0	0	0	0	0	0	0	0	0	0	0	0	0
human_MGYG000000080.fna	human	human	d__Bacteria;p__Bacteroidota;c__Bacteroidia;o__Bacteroidales;f__Paludibacteraceae;g__Enterocola;s__Enterocola intestinipullorum	0.467874	0	0	0.230288	0	0	0	0	0	0	0	0	0.24709	0	0	0	0	0.152194	0	0	0	0	0	0	0	0	0	0	0	0	0	0
human_MGYG000000084.fna	human_crx	human_crx,pig_crx,cat_crx	d__Bacteria;p__Spirochaetota;c__Spirochaetia;o__Treponematales;f__Treponemataceae;g__Treponema_D;s__Treponema_D sp002373205	0	0	0	0.150872	0.132897	0	0	0	0	0	0	0	0	0	0	0	0	0	0	0	0	0	0	0	0	0	0	0	0	0	0	0
human_MGYG000000087.fna	human_crx	dog_crx,human_crx,cat_crx	d__Bacteria;p__Bacteroidota;c__Bacteroidia;o__Bacteroidales;f__Rikenellaceae;g__Alistipes;s__Alistipes putredinis	0.215547	0	0	0	0	0	0	0	0	0	0	0	0.204734	0	0	0	0	0	0	0	0	0	0	0	0	0	0	0	0	0	0	0
human_MGYG000000097.fna	human_crx	dog_crx,human_crx,cat_crx	d__Bacteria;p__Bacillota_A;c__Clostridia;o__Lachnospirales;f__Lachnospiraceae;g__Blautia_A;s__Blautia_A faecis	0.847203	0	0	0.77987	0.604086	0	0	0	0	0	0	0	0.494124	0	0	0	0	0.229237	0	0.551477	0	0	0	0	0	0	0	0	0	0	1.1193	0
human_MGYG000000108.fna	human_crx	human_crx,pig_crx	d__Bacteria;p__Bacillota;c__Bacilli;o__Lactobacillales;f__Lactobacillaceae;g__Lactobacillus;s__Lactobacillus sp910589675	0	0.124003	0	0.191752	0.147314	0	0	0	0	0.12834	0	0	0.14569	0	0	0	0	0	0	0	0	0	0	0	0	0	0	0	0	0	0	0
human_MGYG000000119.fna	human_crx	dog_crx,human_crx	d__Bacteria;p__Actinomycetota;c__Coriobacteriia;o__Coriobacteriales;f__Coriobacteriaceae;g__Collinsella;s__Collinsella sp902362275	1.13778	0	0	0.595762	0	0	0	0	0	0	0	0	0.677061	0	0	0	0	0.260137	0	0	0	0	0	0	0	0	0	0	0	0	0.258548	0
human_MGYG000000133.fna	human_crx	dog_crx,human_crx,cat_crx	d__Bacteria;p__Bacillota_A;c__Clostridia;o__Oscillospirales;f__Ruminococcaceae;g__Faecalibacterium;s__Faecalibacterium duncaniae	0.6426	0	0	0.39703	0	0	0	0	0	0	0	0	0.397206	0	0	0	0	0.149311	0	0	0	0	0	0	0	0	0	0	0	0	0.195319	0
human_MGYG000000142.fna	human_crx	human_crx,pig_crx	d__Bacteria;p__Bacillota;c__Bacilli;o__MOL361;f__Turicibacteraceae;g__Turicibacter;s__Turicibacter bilis	0	0	0	0.142158	0	0	0	0.132079	0	0	0	0	0.141731	0	0	0	0	0	0	0	0	0	0	0	0	0	0	0	0	0	0	0
human_MGYG000000160.fna	human	human	d__Bacteria;p__Bacillota_A;c__Clostridia;o__Oscillospirales;f__Acutalibacteraceae;g__Clostridium_A;s__Clostridium_A leptum	0.491672	0	0	0.341291	0	0	0	0	0	0	0	0	0	0	0	0	0	0	0	0	0	0	0	0	0	0	0	0	0	0	0.17539	0
human_MGYG000000161.fna	human_crx	human_crx,pig_crx	d__Bacteria;p__Bacillota_A;c__Clostridia;o__Lachnospirales;f__Lachnospiraceae;g__Anaerostipes;s__Anaerostipes caccae	0	0	0	0	0	0	0	0	0	0	0	0.512694	0	0	0	0.187991	0	0	0	0	0	0	0	0	0	0.243824	0	0.465198	0	0	0	0
human_MGYG000000181.fna	human	human	d__Bacteria;p__Bacillota_A;c__Clostridia;o__Oscillospirales;f__Ruminococcaceae;g__Gemmiger;s__Gemmiger formicilis	0	0	0	0	0	0	0	0	0	0	0	0	0	0	0	0	0	0	0	0	0	0	0	0	0	0	0	0	0	0	0.136894	0
human_MGYG000000226.fna	human	human	d__Bacteria;p__Bacillota_A;c__Clostridia;o__Lachnospirales;f__Lachnospiraceae;g__Alitiscatomonas;s__Alitiscatomonas aceti	0	0.152148	0	0.191431	0.185152	0	0.130992	0	0	0.153508	0	0	0.134228	0	0	0	0	0	0	0	0.139867	0	0	0	0	0.139663	0	0	0	0	0	0
human_MGYG000000243.fna	human	human	d__Bacteria;p__Bacillota;c__Bacilli;o__Lactobacillales;f__Lactobacillaceae;g__Ligilactobacillus;s__Ligilactobacillus animalis	0.143555	0	0	0.198185	0.131888	0	0	0	0	0	0	0	0.196191	0	0	0	0	0	0	0	0	0	0	0	0	0	0	0	0	0	0	0
human_MGYG000000247.fna	human_crx	dog_crx,human_crx	d__Bacteria;p__Pseudomonadota;c__Gammaproteobacteria;o__Enterobacterales;f__Enterobacteriaceae;g__Citrobacter;s__Citrobacter freundii	0.349919	0	0	0.397383	0.321388	0	0	0	0	0	0	0	0	0	0	0	0	0	0	0.317954	0	0	0	0	0	0	0	0	0	0	0.705943	0
human_MGYG000000251.fna	human_crx	human_crx,pig_crx,cat_crx	d__Bacteria;p__Bacillota_A;c__Clostridia;o__Lachnospirales;f__Lachnospiraceae;g__Blautia;s__Blautia sp000432195	0	0.139485	0	0.197516	0.175215	0	0	0.15947	0	0.143787	0	0	0.167481	0	0	0	0	0	0	0	0	0	0	0.125136	0	0.131444	0	0	0	0	0	0
human_MGYG000000253.fna	human_crx	dog_crx,human_crx,pig_crx,cat_crx	d__Bacteria;p__Bacillota_A;c__Clostridia;o__Lachnospirales;f__Lachnospiraceae;g__Blautia_A;s__Blautia_A caecimuris	0.175032	0	0	0.155272	0	0	0	0	0	0	0	0	0	0	0	0	0	0	0	0	0	0	0	0	0	0	0	0	0	0	0	0
human_MGYG000000258.fna	human_crx	human_crx,wastewater_crx,pig_crx	d__Bacteria;p__Bacillota_A;c__Clostridia;o__Lachnospirales;f__Lachnospiraceae;g__Blautia_A;s__Blautia_A fusiformis	0	0	0	0.175462	0.162603	0	0	0	0	0.134849	0	0	0	0	0	0	0	0	0	0	0	0	0	0	0	0	0	0	0	0	0	0
human_MGYG000000294.fna	human_crx	dog_crx,human_crx,cat_crx	d__Bacteria;p__Actinomycetota;c__Coriobacteriia;o__Coriobacteriales;f__Coriobacteriaceae;g__Collinsella;s__Collinsella sp003479805	0	0	0	0	0.151959	0	0	0	0	0	0	0	0	0	0	0	0	0	0	0.152302	0	0	0	0	0	0	0	0	0	0	0.340121	0
human_MGYG000000312.fna	human_crx	dog_crx,human_crx	d__Bacteria;p__Bacillota;c__Bacilli;o__Lactobacillales;f__Lactobacillaceae;g__Lactobacillus;s__Lactobacillus amylovorus	0	0	0	0	0	0	0	0	0	0	0	0	0	0	0	0	0	0	0	0	0	0	0	0	0	0	0	0	0	0	0.133933	0
human_MGYG000000412.fna	human_crx	dog_crx,human_crx,pig_crx	d__Bacteria;p__Bacillota_A;c__Clostridia;o__Lachnospirales;f__Lachnospiraceae;g__UBA9414;s__UBA9414 sp003458885	0	0	0	0	0.151606	0	0	0	0	0	0	0	0	0	0	0	0	0	0	0.158864	0	0	0	0	0	0	0	0	0	0	0.311076	0
human_MGYG000000681.fna	human	human	d__Bacteria;p__Bacillota;c__Bacilli;o__Lactobacillales;f__Streptococcaceae;g__Lactococcus;s__Lactococcus lactis	0.154781	0.420604	0	0.48165	0.442299	0.198353	0.344738	0.297744	0	0.40354	0.258253	0	0.308634	0	0.406679	0	0	0	0	0	0.447196	0	0.215055	0.292004	0.171007	0.30403	0	0.190965	0.189403	0	0.194041	0
human_MGYG000000712.fna	human_crx	dog_crx,human_crx,cat_crx	d__Bacteria;p__Bacteroidota;c__Bacteroidia;o__Bacteroidales;f__Bacteroidaceae;g__Phocaeicola;s__Phocaeicola massiliensis	0	0	0	0	0.142545	0	0	0	0	0	0	0	0	0	0	0	0	0	0	0.144223	0	0	0	0	0	0	0	0	0	0	0.243013	0
human_MGYG000000773.fna	human_crx	human_crx,pig_crx,cat_crx	d__Bacteria;p__Actinomycetota;c__Coriobacteriia;o__Coriobacteriales;f__Coriobacteriaceae;g__Collinsella;s__Collinsella sp902364775	0.144081	0	0	0.139394	0	0	0	0	0	0	0	0	0	0	0	0	0	0	0	0	0	0	0	0	0	0	0	0	0	0	0.18417	0
human_MGYG000000775.fna	human_crx	dog_crx,human_crx	d__Bacteria;p__Bacillota_A;c__Clostridia;o__Lachnospirales;f__Lachnospiraceae;g__Fusicatenibacter;s__Fusicatenibacter saccharivorans	0.938447	0	0	0.577945	0	0	0	0	0	0	0	0	0.441069	0	0	0	0	0.358185	0	0	0	0	0	0	0	0	0	0	0	0	0	0
human_MGYG000000806.fna	human_crx	dog_crx,human_crx	d__Bacteria;p__Bacillota_I;c__Bacilli_A;o__Erysipelotrichales;f__Erysipelotrichaceae;g__Holdemanella;s__Holdemanella sp900556915	0	0	0	0.188166	0.292028	0	0	0	0	0	0	0	0	0	0	0	0	0	0	0.29974	0	0	0	0	0	0	0	0	0	0	0.618387	0
human_MGYG000000907.fna	human	human	d__Bacteria;p__Bacillota_A;c__Clostridia;o__Oscillospirales;f__Acutalibacteraceae;g__Ruminococcus_E;s__Ruminococcus_E bromii_B	0.251334	0	0	0.306162	0.268449	0	0	0	0	0	0	0	0	0	0	0	0	0	0	0.264251	0	0	0	0	0	0	0	0	0	0	0.586132	0
human_MGYG000000913.fna	human_crx	dog_crx,human_crx	d__Bacteria;p__Bacillota_C;c__Negativicutes;o__Acidaminococcales;f__Acidaminococcaceae;g__Phascolarctobacterium_A;s__Phascolarctobacterium_A sp900544885	0	0	0	0	0	0	0	0	0	0	0	0	0	0	0	0	0	0	0	0.134321	0	0	0	0	0	0	0	0	0	0	0.269446	0
human_MGYG000000990.fna	human_crx	human_crx,cat_crx	d__Bacteria;p__Bacillota_A;c__Clostridia;o__Lachnospirales;f__Lachnospiraceae;g__Gallintestinimicrobium;s__Gallintestinimicrobium sp900539715	1.20553	0	0	0.708389	0	0	0	0	0	0	0	0	0.769483	0	0	0	0	0.333985	0	0	0	0	0	0	0	0	0	0	0	0	0.200184	0
human_MGYG000001023.fna	human_crx	human_crx,chicken_crx	d__Bacteria;p__Pseudomonadota;c__Gammaproteobacteria;o__Enterobacterales;f__Succinivibrionaceae;g__Succinivibrio;s__Succinivibrio sp000431835	0	0	0	0	0	0	0	0	0	0	0	0	0	0	0	0.14972	0	0	0	0	0	0	0	0	0	0	0	0	0	0	0	0
human_MGYG000001034.fna	human	human	d__Bacteria;p__Bacillota;c__Bacilli;o__Lactobacillales;f__Streptococcaceae;g__Lactococcus_A;s__Lactococcus_A raffinolactis	0	0	0	0	0	0.130714	0	0	0	0	0	0	0	0	0	0.222751	0	0	0	0	0	0	0	0	0	0	0	0	0	0	0	0
human_MGYG000001046.fna	human_crx	human_crx,pig_crx	d__Bacteria;p__Fusobacteriota;c__Fusobacteriia;o__Fusobacteriales;f__Fusobacteriaceae;g__Fusobacterium_B;s__Fusobacterium_B sp900541465	0	0	0	0	0	0	0	0	0	0	0	0.221122	0	0	0	0	0	0	0	0	0	0	0	0	0	0	0	0.184951	0	0	0	0
human_MGYG000001057.fna	human_crx	dog_crx,human_crx,cat_crx	d__Bacteria;p__Bacillota_I;c__Bacilli_A;o__Erysipelotrichales;f__Erysipelotrichaceae;g__Bulleidia;s__Bulleidia sp900539965	0	0	0	0	0	0	0	0	0	0	0	0	0	0	0	0	0	0	0	0	0	0	0	0	0	0	0	0	0	0	0.160507	0
human_MGYG000001074.fna	human_crx	human_crx,pig_crx	d__Bacteria;p__Actinomycetota;c__Actinomycetes;o__Actinomycetales;f__Bifidobacteriaceae;g__Bifidobacterium;s__Bifidobacterium canis	0	0	0	0	0	0	0	0	0	0	0	0.186019	0	0	0	0	0	0	0	0	0	0	0	0	0	0	0	0.17146	0	0	0	0
human_MGYG000001089.fna	human_crx	human_crx,pig_crx	d__Bacteria;p__Bacillota_A;c__Clostridia;o__Lachnospirales;f__Lachnospiraceae;g__Blautia_A;s__Blautia_A sp900541345	0	0	0	0	0	0	0	0	0	0	0	0.246208	0	0	0	0	0	0	0	0	0	0	0	0	0	0.130736	0	0.248599	0	0	0	0
human_MGYG000001097.fna	human_crx	human_crx,pig_crx	d__Bacteria;p__Actinomycetota;c__Coriobacteriia;o__Coriobacteriales;f__Coriobacteriaceae;g__Collinsella;s__Collinsella sp900551665	0	0	0	0	0	0	0	0	0	0	0	0.297023	0	0	0	0	0	0	0	0	0	0	0	0	0	0.138598	0	0.266263	0	0	0	0
human_MGYG000001176.fna	human_crx	human_crx,pig_crx	d__Bacteria;p__Bacillota_A;c__Clostridia;o__Lachnospirales;f__Lachnospiraceae;g__Blautia;s__Blautia sp900556555	0	0	0	0	0	0	0	0	0	0	0	0.198689	0	0	0	0	0	0	0	0	0	0	0	0	0	0	0	0.176847	0	0	0	0
human_MGYG000001187.fna	human	human	d__Bacteria;p__Bacillota_A;c__Clostridia;o__Lachnospirales;f__Lachnospiraceae;g__Blautia;s__Blautia sp900539145	0.214852	0	0	0	0	0	0	0	0	0	0	0	0	0	0	0	0	0	0	0	0	0	0	0	0	0	0	0	0	0	0	0
human_MGYG000001205.fna	human_crx	human_crx,chicken_crx	d__Bacteria;p__Bacillota_B;c__Peptococcia;o__Peptococcales;f__Peptococcaceae;g__UMGS1590;s__UMGS1590 sp900552455	0	0	0	0.195578	0	0.235793	0	0	0	0	0	0	0	0	0	0.398137	0	0	0	0	0	0	0	0	0	0	0	0	0	0	0	0
human_MGYG000001213.fna	human_crx	human_crx,cat_crx	d__Bacteria;p__Bacteroidota;c__Bacteroidia;o__Bacteroidales;f__Bacteroidaceae;g__Prevotella;s__Prevotella sp900554695	0.271197	0	0	0	0	0	0	0	0	0	0	0	0	0	0	0	0	0	0	0	0	0	0	0	0	0	0	0	0	0	0	0
human_MGYG000001224.fna	human_crx	human_crx,cat_crx	d__Bacteria;p__Bacillota_A;c__Clostridia;o__Oscillospirales;f__Oscillospiraceae;g__CAG-103;s__CAG-103 sp004556965	1.23073	0	0	0.634817	0	0	0	0	0	0	0	0	0.713012	0	0	0	0	0.300826	0	0	0	0	0	0	0	0	0	0	0	0	0	0
human_MGYG000001232.fna	human_crx	dog_crx,human_crx	d__Bacteria;p__Bacillota_A;c__Clostridia;o__Oscillospirales;f__Ruminococcaceae;g__Negativibacillus;s__Negativibacillus sp000435195	0	0	0	0	0.181974	0	0	0	0	0	0	0	0	0	0	0	0	0	0	0.173919	0	0	0	0	0	0	0	0	0	0	0.365332	0
human_MGYG000001248.fna	human_crx	human_crx,cat_crx	d__Bacteria;p__Bacteroidota;c__Bacteroidia;o__Bacteroidales;f__Bacteroidaceae;g__Prevotella;s__Prevotella sp002251365	0.815682	0	0	0.430549	0	0	0	0	0	0	0	0	0.444847	0	0	0	0	0.198416	0	0	0	0	0	0	0	0	0	0	0	0	0	0
human_MGYG000001252.fna	human_crx	human_crx,cat_crx	d__Bacteria;p__Bacillota_A;c__Clostridia;o__Clostridiales;f__Clostridiaceae;g__Clostridium;s__Clostridium sp000435835	0.275485	0	0	0.148555	0	0	0	0	0	0	0	0	0.154786	0	0	0	0	0	0	0	0	0	0	0	0	0	0	0	0	0	0	0
human_MGYG000001260.fna	human_crx	human_crx,wastewater_crx,environmental_crx,chicken_crx	d__Bacteria;p__Bacteroidota;c__Bacteroidia;o__Bacteroidales;f__Bacteroidaceae;g__Prevotella;s__Prevotella pectinovora	0.348353	0.661414	0	0.990068	0.9028	0.35292	0.622485	0.659313	0	0.700697	0.519653	0	0.869988	0	0.502946	0	0	0	0	0	0.721718	0	0.490601	0.616993	0.358587	0.72011	0	0.398091	0.379466	0	0.467344	0
human_MGYG000001263.fna	human	human	d__Bacteria;p__Actinomycetota;c__Coriobacteriia;o__Coriobacteriales;f__Coriobacteriaceae;g__Collinsella;s__Collinsella sp002391315	1.37146	0.721477	0	0.727817	0.595572	1.44627	0.460537	0.423993	1.28992	0.463879	0.780713	1.52227	0.724717	0	0.349989	1.43317	0	1.40204	0	1.35962	1.65471	0	2.29972	1.42105	1.59873	1.86166	1.40125	1.62276	0.402852	0	2.08978	0
human_MGYG000001264.fna	human	human	d__Bacteria;p__Bacillota_A;c__Clostridia;o__Lachnospirales;f__Lachnospiraceae;g__Egerieimonas;s__Egerieimonas sp900552095	2.06825	4.26963	0	6.45774	5.35638	2.28851	4.2425	3.82552	0	4.3597	3.06644	0	5.80156	0.418945	3.5254	0	0	0	0	0	4.19384	0.511467	3.2702	3.54584	2.12617	4.55926	0	2.42628	2.88309	0.399567	3.10965	0
human_MGYG000001292.fna	human_crx	dog_crx,cow_crx,human_crx,cat_crx	d__Bacteria;p__Bacillota_A;c__Clostridia;o__Oscillospirales;f__Ruminococcaceae;g__Gemmiger;s__Gemmiger stercoripullorum	0.384896	0	0	0.315437	0	0	0	0	0	0	0	0	0.28579	0	0	0	0	0	0	0	0	0	0	0	0	0	0	0	0	0	0	0
human_MGYG000001299.fna	human	human	d__Bacteria;p__Actinomycetota;c__Coriobacteriia;o__Coriobacteriales;f__Atopobiaceae;g__Parolsenella;s__Parolsenella sp900544655	1.11144	0	0	0.612331	0	0	0	0	0	0	0	0	0.578446	0	0	0	0	0.331149	0	0	0	0	0	0	0	0	0	0	0	0	0	0
human_MGYG000001300.fna	human	human	d__Bacteria;p__Bacillota_A;c__Clostridia;o__Lachnospirales;f__Lachnospiraceae;g__Blautia_A;s__Blautia_A sp900547615	0	0.157271	0	0.18907	0.168649	0	0.132007	0.178032	0	0.145853	0	0	0.188959	0	0	0	0	0	0	0	0.127167	0	0	0	0	0.128433	0	0	0	0	0	0
human_MGYG000001304.fna	human_crx	human_crx,chicken_crx	d__Bacteria;p__Bacillota_A;c__Clostridia;o__Peptostreptococcales;f__Peptostreptococcaceae;g__Peptacetobacter;s__Peptacetobacter sp900550335	0.199125	0	0	0	0	0	0	0	0	0	0	0	0	0	0	0	0	0	0	0	0	0	0	0	0	0	0	0	0	0	0	0
human_MGYG000001306.fna	human_crx	dog_crx,human_crx,cat_crx,chicken_crx	d__Bacteria;p__Bacillota_C;c__Negativicutes;o__Veillonellales;f__Dialisteraceae;g__Dialister;s__Dialister sp900543165	0	0	0	0	0	0	0	0	0	0	0	0	0	0	0	0	0	0	0	0	0	0	0	0	0	0	0	0	0	0	0.163191	0
human_MGYG000001320.fna	human_crx	dog_crx,human_crx,cat_crx	d__Bacteria;p__Bacillota_A;c__Clostridia;o__Lachnospirales;f__Lachnospiraceae;g__Scybalocola;s__Scybalocola sp900557175	0	0	0	0.188029	0.188559	0	0	0	0	0	0	0	0	0	0	0	0	0	0	0.204508	0	0	0	0	0	0	0	0	0	0	0.414789	0
human_MGYG000001336.fna	human_crx	pig_crx,dog_crx,cat_crx,human_crx,chicken_crx	d__Bacteria;p__Pseudomonadota;c__Gammaproteobacteria;o__Pseudomonadales;f__Moraxellaceae;g__Acinetobacter;s__Acinetobacter johnsonii	0.822131	0	0	0.536126	0	0	0	0	0	0	0	0	0.492239	0	0	0	0	0.252171	0	0	0	0	0	0	0	0	0	0	0	0	0.221529	0
human_MGYG000001338.fna	human_crx	human_crx,cat_crx	d__Bacteria;p__Pseudomonadota;c__Gammaproteobacteria;o__Burkholderiales;f__Burkholderiaceae;g__Acidovorax;s__Acidovorax sp003231145	0.333077	0.248634	0	0.432529	0.337119	0	0.223159	0.300738	0	0.261932	0.188227	0	0.493586	0	0.208097	0	0	0	0	0	0.237977	0	0.197788	0.221314	0.145947	0.223635	0	0.150893	0.160206	0	0.250279	0
human_MGYG000001346.fna	human_crx	wastewater_crx,pig_crx,cat_crx,human_crx,chicken_crx	d__Bacteria;p__Pseudomonadota;c__Gammaproteobacteria;o__Burkholderiales;f__Burkholderiaceae;g__Acidovorax;s__Acidovorax temperans	0	0.187435	0	0.255177	0.222656	0	0.168531	0.178985	0	0.186645	0.130512	0	0.207617	0	0.149133	0	0	0	0	0	0.167216	0	0	0.159847	0	0.151809	0	0	0	0	0	0
human_MGYG000001365.fna	human_crx	human_crx,pig_crx	d__Bacteria;p__Actinomycetota;c__Actinomycetes;o__Actinomycetales;f__Bifidobacteriaceae;g__Bifidobacterium;s__Bifidobacterium infantis	0	0	0	0	0	0	0	0	0	0	0	0.253812	0	0	0	0	0	0	0	0	0	0	0	0	0	0	0	0.21925	0	0	0	0
human_MGYG000001369.fna	human	human	d__Bacteria;p__Bacillota_I;c__Bacilli_A;o__Erysipelotrichales;f__Erysipelotrichaceae;g__Amedibacillus;s__Amedibacillus dolichus	0	0	0	0.171831	0	0	0	0	0	0	0	0	0	0	0	0	0	0	0	0	0	0	0	0	0	0	0	0	0	0	0	0
human_MGYG000001380.fna	human_crx	dog_crx,human_crx,pig_crx,cat_crx	d__Bacteria;p__Bacillota_A;c__Clostridia;o__Oscillospirales;f__Ruminococcaceae;g__Faecalibacterium;s__Faecalibacterium prausnitzii	0.404629	0	0	0.258145	0	0	0	0	0	0	0	0	0.263724	0	0	0	0	0	0	0	0	0	0	0	0	0	0	0	0	0	0.148653	0
human_MGYG000001382.fna	human_crx	dog_crx,human_crx,cat_crx	d__Bacteria;p__Bacillota_I;c__Bacilli_A;o__Erysipelotrichales;f__Coprobacillaceae;g__Thomasclavelia;s__Thomasclavelia spiroformis	0.372417	0	0	0.241567	0	0	0	0	0	0	0	0	0.175698	0	0	0	0	0	0	0	0	0	0	0	0	0	0	0	0	0	0	0
human_MGYG000001409.fna	human	human	d__Bacteria;p__Bacteroidota;c__Bacteroidia;o__Bacteroidales;f__Bacteroidaceae;g__Phocaeicola;s__Phocaeicola coprocola	0.259661	0	0	0.152383	0	0	0	0	0	0	0	0	0	0	0	0	0	0	0	0	0	0	0	0	0	0	0	0	0	0	0	0
human_MGYG000001410.fna	human_crx	dog_crx,human_crx,pig_crx,cat_crx	d__Bacteria;p__Bacillota_A;c__Clostridia;o__Peptostreptococcales;f__Peptostreptococcaceae;g__Peptacetobacter;s__Peptacetobacter hiranonis	0	0	0	0	0	0	0	0	0	0	0	0	0	0	0	0	0	0	0	0	0	0	0	0	0	0	0	0	0	0	0.170852	0
human_MGYG000001439.fna	human_crx	dog_crx,human_crx,pig_crx	d__Bacteria;p__Bacillota;c__Bacilli;o__Lactobacillales;f__Lactobacillaceae;g__Limosilactobacillus;s__Limosilactobacillus reuteri_E	0	0	0	0	0	0	0	0	0	0	0	0	0	0	0	0	0	0	0	0	0	0	0	0	0	0	0	0	0	0	0.219467	0
human_MGYG000001455.1.fna	human	human	d__Bacteria;p__Bacillota_A;c__Clostridia;o__Lachnospirales;f__Lachnospiraceae;g__Blautia_A;s__Blautia_A wexlerae	0	0	0	0	0	0.149334	0	0	0	0	0	0	0	0	0	0.247287	0	0	0	0	0	0	0	0	0	0	0	0	0	0	0	0
human_MGYG000001490.fna	human	human	d__Bacteria;p__Bacteroidota;c__Bacteroidia;o__Bacteroidales;f__Bacteroidaceae;g__Bacteroides;s__Bacteroides uniformis	0	0	0	0.332504	0	0	0	0	0	0	0	0	0.291582	0	0	0	0	0	0	0	0	0	0	0	0	0	0	0	0	0	0	0
human_MGYG000001574.fna	human_crx	dog_crx,human_crx	d__Bacteria;p__Bacillota_C;c__Negativicutes;o__Acidaminococcales;f__Acidaminococcaceae;g__Phascolarctobacterium_A;s__Phascolarctobacterium_A succinatutens	0	0	0	0	0	0	0	0	0	0	0	0	0	0	0	0	0	0	0	0	0	0	0	0	0	0	0	0	0	0	0.211193	0
human_MGYG000001575.fna	human	human	d__Bacteria;p__Bacillota;c__Bacilli;o__Lactobacillales;f__Lactobacillaceae;g__Lactobacillus;s__Lactobacillus delbrueckii	0	0	0	0	0	0	0	0	0	0	0	0	0	0	0	0	0	0	0	0	0	0	0	0	0	0	0	0	0	0	0.249085	0
human_MGYG000001607.fna	human	human	d__Bacteria;p__Bacillota_A;c__Clostridia;o__Lachnospirales;f__Lachnospiraceae;g__Ruminococcus_B;s__Ruminococcus_B gnavus	0	0	0	0	0	0	0	0	0	0	0	0	0	0	0	0	0	0	0	0	0	0	0	0	0	0	0	0	0	0	0.173767	0
human_MGYG000001691.fna	human	human	d__Bacteria;p__Actinomycetota;c__Coriobacteriia;o__Coriobacteriales;f__Coriobacteriaceae;g__Collinsella;s__Collinsella tanakaei	0	0.215938	0	0.340161	0.318024	0	0.219142	0	0	0.247137	0.184755	0	0.328873	0	0	0	0	0	0	0	0.244389	0	0.207587	0.20451	0	0.233563	0	0	0.158935	0	0.188854	0
human_MGYG000001704.fna	human_crx	dog_crx,human_crx	d__Bacteria;p__Actinomycetota;c__Coriobacteriia;o__Coriobacteriales;f__Eggerthellaceae;g__Slackia;s__Slackia piriformis	0.263932	0	0	0.271896	0.222002	0	0	0	0	0	0	0	0.175714	0	0	0	0	0	0	0.213494	0	0	0	0	0	0	0	0	0	0	0.474967	0
human_MGYG000001709.fna	human_crx	human_crx,cat_crx	d__Bacteria;p__Pseudomonadota;c__Gammaproteobacteria;o__Burkholderiales;f__Burkholderiaceae;g__Sutterella;s__Sutterella wadsworthensis_A	2.67244	0	0	1.53557	0	0	0	0	0	0	0	0	1.20269	0	0	0	0	0.729427	0	0	0	0	0	0	0	0	0	0	0	0	0	0
human_MGYG000001763.fna	human_crx	human_crx,pig_crx	d__Bacteria;p__Bacillota_A;c__Clostridia;o__Lachnospirales;f__Lachnospiraceae;g__Faecalimonas;s__Faecalimonas umbilicata	0	0	0	0	0	0	0	0	0	0	0	0.134859	0	0	0	0	0	0	0	0	0	0	0	0	0	0	0	0	0	0	0	0
human_MGYG000001770.fna	human_crx	human_crx,pig_crx	d__Bacteria;p__Bacillota_I;c__Bacilli_A;o__Erysipelotrichales;f__Erysipelotrichaceae;g__Faecalitalea;s__Faecalitalea cylindroides	0	0	0	0	0	0	0	0	0	0	0	0	0	0	0	0	0	0	0	0	0	0	0	0	0	0	0	0.142248	0	0	0	0
human_MGYG000001804.fna	human_crx	human_crx,chicken_crx	d__Bacteria;p__Actinomycetota;c__Actinomycetes;o__Actinomycetales;f__Bifidobacteriaceae;g__Bifidobacterium;s__Bifidobacterium catenulatum	0	0	0	0	0	0	0	0	0	0	0	0	0	0	0	0.141387	0	0	0	0	0	0	0	0	0	0	0	0	0	0	0	0
human_MGYG000001920.fna	human	human	d__Bacteria;p__Pseudomonadota;c__Gammaproteobacteria;o__Burkholderiales;f__Burkholderiaceae;g__Sutterella;s__Sutterella sp905186105	0	0	0	0	0	0	0	0	0	0	0	0	0	0	0	0.202186	0	0	0	0	0	0	0	0	0	0	0	0	0	0	0	0
human_MGYG000002018.fna	human	human	d__Bacteria;p__Actinomycetota;c__Coriobacteriia;o__Coriobacteriales;f__Coriobacteriaceae;g__Collinsella;s__Collinsella sp902470815	0.188776	0	0	0	0	0	0	0	0	0	0	0	0	0	0	0	0	0	0	0	0	0	0	0	0	0	0	0	0	0	0	0
human_MGYG000002186.fna	human_crx	dog_crx,human_crx	d__Bacteria;p__Bacillota_A;c__Clostridia;o__Lachnospirales;f__Lachnospiraceae;g__Dorea_B;s__Dorea_B phocaeensis	0.356336	0	0	0.220831	0	0	0	0	0	0	0	0	0.214774	0	0	0	0	0	0	0	0	0	0	0	0	0	0	0	0	0	0.131609	0
human_MGYG000002224.fna	human_crx	dog_crx,human_crx,cat_crx	d__Bacteria;p__Pseudomonadota;c__Gammaproteobacteria;o__Enterobacterales;f__Aeromonadaceae;g__Aeromonas;s__Aeromonas veronii_A	0.148802	0	0	0.319859	0.443114	0	0	0	0	0	0	0	0	0	0	0	0	0	0	0.526192	0	0	0	0	0	0	0	0	0	0	1.21923	0
human_MGYG000002272.fna	human	human	d__Bacteria;p__Bacillota_A;c__Clostridia;o__Lachnospirales;f__Lachnospiraceae;g__Blautia;s__Blautia hansenii	0	0.1581	0	0.189392	0.181492	0	0.131457	0.151986	0	0.147841	0	0	0.195081	0	0	0	0	0	0	0	0.13524	0	0	0.131305	0	0.140624	0	0	0	0	0	0
human_MGYG000002284.fna	human_crx	pig_crx,dog_crx,cat_crx,human_crx,chicken_crx	d__Bacteria;p__Actinomycetota;c__Coriobacteriia;o__Coriobacteriales;f__Coriobacteriaceae;g__Collinsella;s__Collinsella stercoris	0.211019	0	0	0.203688	0.201683	0	0	0	0	0	0	0	0.158375	0	0	0	0	0	0	0.202954	0	0	0	0	0	0	0	0	0	0	0.376097	0
human_MGYG000002293.fna	human_crx	wastewater_crx,pig_crx,dog_crx,cat_crx,human_crx	d__Bacteria;p__Bacteroidota;c__Bacteroidia;o__Bacteroidales;f__Bacteroidaceae;g__Prevotella;s__Prevotella sp000434975	1.45932	0.157856	0	1.0929	0.459085	0	0.1403	0.153569	0	0.162273	0	0	0.980314	0	0	0	0	0.363462	0	0.289466	0.140646	0	0	0.138589	0	0.157684	0	0.166218	0	0	0.69023	0
human_MGYG000002321.fna	human	human	d__Bacteria;p__Bacteroidota;c__Bacteroidia;o__Bacteroidales;f__Bacteroidaceae;g__Prevotella;s__Prevotella sp900313215	0	0	0	0	0	0	0	0.137373	0	0	0	0	0	0	0	0	0	0	0	0	0	0	0	0	0	0	0	0	0	0	0	0
human_MGYG000002324.fna	human_crx	human_crx,pig_crx,chicken_crx	d__Bacteria;p__Bacteroidota;c__Bacteroidia;o__Bacteroidales;f__UBA932;g__Coprenecus;s__Coprenecus pullicola	0	0	0	0.259156	0.362421	0	0	0	0	0	0	0	0	0	0	0	0	0	0	0.35829	0	0	0	0	0	0	0	0	0	0	0.633873	0
human_MGYG000002336.fna	human_crx	human_crx,pig_crx	d__Bacteria;p__Bacteroidota;c__Bacteroidia;o__Bacteroidales;f__Bacteroidaceae;g__Phocaeicola;s__Phocaeicola sp900546355	0	0	0	0.1881	0	0	0	0	0	0	0	0	0.20487	0	0	0	0	0	0	0	0	0	0	0	0	0	0	0	0	0	0	0
human_MGYG000002351.fna	human	human	d__Bacteria;p__Bacillota_A;c__Clostridia;o__Lachnospirales;f__Lachnospiraceae;g__Anaerobutyricum;s__Anaerobutyricum sp900754855	0	0	0	0.158362	0	0	0	0	0	0	0	0	0	0	0	0	0	0	0	0	0	0	0	0	0	0	0	0	0	0	0	0
human_MGYG000002353.fna	human_crx	pig_crx,dog_crx,cow_crx,human_crx,chicken_crx	d__Bacteria;p__Bacillota_A;c__Clostridia;o__Lachnospirales;f__Lachnospiraceae;g__Oliverpabstia;s__Oliverpabstia sp000432335	0.264742	0	0	0	0	0	0	0	0	0	0	0	0.144152	0	0	0	0	0	0	0	0	0	0	0	0	0	0	0	0	0	0	0
human_MGYG000002363.fna	human	human	d__Bacteria;p__Bacillota_A;c__Clostridia;o__Oscillospirales;f__Ruminococcaceae;g__Faecalibacterium;s__Faecalibacterium sp900540455	0.183144	0.158115	0	0.219813	0.184692	0	0.145584	0	0	0.153164	0	0	0.16925	0	0.149128	0	0	0	0	0	0.13852	0	0	0.14157	0	0.138468	0	0	0	0	0	0
human_MGYG000002364.fna	human_crx	cow_crx,human_crx	d__Bacteria;p__Bacillota_A;c__Clostridia;o__Oscillospirales;f__Ruminococcaceae;g__Faecalibacterium;s__Faecalibacterium prausnitzii_D	0.256766	0.551876	0	0.783202	0.702377	0.266659	0.466521	0.34155	0	0.574965	0.425738	0	0.51214	0	0.364052	0	0	0	0	0	0.544907	0	0.322909	0.509624	0.312628	0.526764	0	0.342084	0.229901	0	0.294762	0
human_MGYG000002365.fna	human_crx	dog_crx,human_crx,pig_crx,chicken_crx	d__Bacteria;p__Bacillota_C;c__Negativicutes;o__Selenomonadales;f__Selenomonadaceae;g__Megamonas;s__Megamonas funiformis	1.19242	0	0	0.874913	0.362994	0	0	0	0	0	0	0	0.611629	0	0	0	0	0.319489	0	0.334382	0	0	0	0	0	0	0	0	0	0	0.692921	0
human_MGYG000002369.fna	human	human	d__Bacteria;p__Bacteroidota;c__Bacteroidia;o__Bacteroidales;f__Bacteroidaceae;g__Prevotella;s__Prevotella sp015074785	0.223061	0	0	0	0	0	0	0	0	0	0	0	0.142921	0	0	0	0	0	0	0	0	0	0	0	0	0	0	0	0	0	0	0
human_MGYG000002372.fna	human_crx	bird_crx,human_crx,cat_crx,chicken_crx	d__Bacteria;p__Bacillota_A;c__Clostridia;o__Oscillospirales;f__Ruminococcaceae;g__Hominimerdicola;s__Hominimerdicola aceti	0.407367	0	0	0.23085	0	0	0	0	0	0	0	0	0.254852	0	0	0	0	0.135134	0	0	0	0	0	0	0	0	0	0	0	0	0	0
human_MGYG000002379.fna	human_crx	human_crx,cat_crx	d__Bacteria;p__Bacillota;c__Bacilli;o__Lactobacillales;f__Lactobacillaceae;g__Ligilactobacillus;s__Ligilactobacillus sp945923665	0	0	0	0.363255	0.504701	0	0	0	0	0	0	0	0	0	0	0	0	0	0	0.494318	0	0	0	0	0	0	0	0	0	0	0.921121	0
human_MGYG000002395.fna	human_crx	human_crx,cat_crx	d__Bacteria;p__Bacillota_C;c__Negativicutes;o__Veillonellales;f__Megasphaeraceae;g__Megasphaera;s__Megasphaera sp000417505	0.289231	0.378164	0	0.579219	0.474967	0.185107	0.358493	0.25977	0	0.408602	0.285392	0	0.423802	0	0.242403	0	0	0	0	0	0.381254	0	0.268568	0.329073	0.220655	0.339368	0	0.214087	0.218598	0	0.251575	0
human_MGYG000002396.fna	human	human	d__Bacteria;p__Pseudomonadota;c__Gammaproteobacteria;o__Enterobacterales;f__Enterobacteriaceae;g__Klebsiella;s__Klebsiella michiganensis	0	0.143058	0	0.2265	0.181253	0	0.13519	0	0	0.153633	0	0	0.191943	0	0	0	0	0	0	0	0.136666	0	0	0	0	0.138338	0	0	0	0	0	0
human_MGYG000002398.fna	human	human	d__Bacteria;p__Bacillota;c__Bacilli;o__Lactobacillales;f__Enterococcaceae;g__Enterococcus_B;s__Enterococcus_B faecium	0.124716	0.258711	0	0.36805	0.338427	0.13635	0.251283	0.151515	0	0.274509	0.210213	0	0.356478	0	0.146468	0	0	0	0	0	0.250489	0	0.183944	0.206908	0.12971	0.260821	0	0.141341	0.163392	0	0.181928	0
human_MGYG000002478.fna	human_crx	wastewater_crx,pig_crx,cat_crx,human_crx,chicken_crx	d__Bacteria;p__Pseudomonadota;c__Gammaproteobacteria;o__Enterobacterales;f__Enterobacteriaceae;g__Klebsiella;s__Klebsiella ornithinolytica	0	0	0	0.14307	0	0	0	0	0	0	0	0	0.130594	0	0	0	0	0	0	0	0	0	0	0	0	0	0	0	0	0	0	0
human_MGYG000002492.fna	human_crx	human_crx,wastewater_crx,cat_crx	d__Bacteria;p__Campylobacterota;c__Campylobacteria;o__Campylobacterales;f__Arcobacteraceae;g__Aliarcobacter;s__Aliarcobacter butzleri	0	0.167148	0	0.198776	0.180864	0	0	0.178693	0	0.151039	0	0	0.192256	0	0	0	0	0	0	0	0.134125	0	0	0.133025	0	0.140464	0	0	0	0	0	0
human_MGYG000002519.fna	human	human	d__Bacteria;p__Actinomycetota;c__Actinomycetes;o__Actinomycetales;f__Bifidobacteriaceae;g__Bifidobacterium;s__Bifidobacterium globosum	0	0.240364	0	0.549131	0.283173	0	0.235238	0.145592	0	0.243534	0.170501	0	0.272573	0	0.196339	0	0	0	0	0	0.226881	0	0.151369	0.190058	0	0.236127	0	0	0.128066	0	0.142655	0
human_MGYG000002526.fna	human	human	d__Bacteria;p__Bacillota_A;c__Clostridia;o__Peptostreptococcales;f__Peptostreptococcaceae;g__Clostridioides;s__Clostridioides difficile	0.188148	0.284614	0	0.431751	0.380912	0.154567	0.275534	0	0	0.301543	0.210524	0	0.396052	0	0.134908	0	0	0	0	0	0.291387	0	0.230243	0.251057	0.159116	0.288758	0	0.166953	0.189501	0	0.213484	0
human_MGYG000002527.fna	human	human	d__Bacteria;p__Bacillota_A;c__Clostridia;o__Clostridiales;f__Clostridiaceae;g__Sarcina;s__Sarcina perfringens	0.972011	1.88665	0	2.64961	2.41025	0.943982	1.82806	0.659714	0	1.9559	1.37136	0	2.41751	0	0.708878	0	0	0	0	0	1.86475	0.252603	1.47641	1.5754	1.00061	1.82113	0	1.03666	1.26655	0	1.34583	0
human_MGYG000002529.fna	human	human	d__Bacteria;p__Bacillota;c__Bacilli;o__Lactobacillales;f__Lactobacillaceae;g__Lactobacillus;s__Lactobacillus acidophilus	0.189902	0.329647	0	0.50871	0.490291	0.192292	0.343709	0	0	0.376422	0.277583	0	0.485746	0	0	0	0	0	0	0	0.367301	0	0.31865	0.323479	0.228801	0.355708	0	0.232021	0.247313	0	0.279161	0
human_MGYG000002545.fna	human_crx	human_crx,pig_crx	d__Bacteria;p__Actinomycetota;c__Actinomycetes;o__Actinomycetales;f__Bifidobacteriaceae;g__Bifidobacterium;s__Bifidobacterium adolescentis	0	0	0	0	0	0	0	0.136279	0	0	0	0	0	0	0	0	0	0	0	0	0	0	0	0	0	0	0	0	0	0	0	0
human_MGYG000002547.fna	human_crx	pig_crx,dog_crx,cat_crx,human_crx,chicken_crx	d__Bacteria;p__Actinomycetota;c__Actinomycetes;o__Actinomycetales;f__Bifidobacteriaceae;g__Bifidobacterium;s__Bifidobacterium bifidum	0.190772	0	0	0	0	0	0	0	0	0	0	0	0	0	0	0	0	0	0	0	0	0	0	0	0	0	0	0	0	0	0	0
human_MGYG000002563.fna	human_crx	dog_crx,human_crx,pig_crx	d__Bacteria;p__Pseudomonadota;c__Gammaproteobacteria;o__Burkholderiales;f__Aquaspirillaceae;g__Laribacter;s__Laribacter hongkongensis	0	0	0	0	0	0	0	0	0	0	0	0	0	0	0	0	0	0	0	0	0	0	0	0	0	0	0	0	0	0	0.155164	0
human_MGYG000002568.fna	human	human	d__Bacteria;p__Bacteroidota;c__Bacteroidia;o__Bacteroidales;f__Bacteroidaceae;g__Phocaeicola;s__Phocaeicola dorei	0.179654	0	0	0	0	0	0	0	0	0	0	0	0	0	0	0	0	0	0	0	0	0	0	0	0	0	0	0	0	0	0	0
human_MGYG000002570.fna	human	human	d__Bacteria;p__Bacillota_A;c__Clostridia;o__Lachnospirales;f__Lachnospiraceae;g__Agathobacter;s__Agathobacter rectalis	0	0	0	0.139718	0	0	0	0	0	0	0	0	0	0	0	0	0	0	0	0	0	0	0	0	0	0	0	0	0	0	0	0
human_MGYG000002579.fna	human	human	d__Bacteria;p__Pseudomonadota;c__Gammaproteobacteria;o__Enterobacterales;f__Enterobacteriaceae;g__Enterobacter;s__Enterobacter asburiae_B	0	0	0	0	0	0	0	0	0	0	0	0	0	0	0	0	0	0	0	0	0	0	0	0	0	0	0	0	0	0	0.145113	0
human_MGYG000002738.fna	human	human	d__Bacteria;p__Pseudomonadota;c__Gammaproteobacteria;o__Enterobacterales;f__Aeromonadaceae;g__Aeromonas;s__Aeromonas hydrophila	0.258066	0	0	0	0	0	0	0	0	0	0	0	0.154955	0	0	0	0	0	0	0	0	0	0	0	0	0	0	0	0	0	0	0
human_MGYG000002831.fna	human_crx	human_crx,pig_crx	d__Bacteria;p__Pseudomonadota;c__Gammaproteobacteria;o__Enterobacterales;f__Aeromonadaceae;g__Aeromonas;s__Aeromonas caviae	0	0	0	0	0	0	0	0	0	0	0	0.156039	0	0	0	0	0	0	0	0	0	0	0	0	0	0	0	0.146996	0	0	0	0
human_MGYG000002848.fna	human_crx	dog_crx,human_crx,cat_crx	d__Bacteria;p__Pseudomonadota;c__Gammaproteobacteria;o__Enterobacterales;f__Aeromonadaceae;g__Aeromonas;s__Aeromonas veronii	0.190536	0	0	0	0	0	0	0	0	0	0	0	0	0	0	0	0	0	0	0	0	0	0	0	0	0	0	0	0	0	0	0
human_MGYG000002854.fna	human_crx	dog_crx,human_crx,cat_crx	d__Bacteria;p__Bacillota_A;c__Clostridia;o__Oscillospirales;f__Ruminococcaceae;g__Faecalibacterium;s__Faecalibacterium longum	1.19885	0	0	0.718063	0	0	0	0	0	0	0	0	0.83322	0	0	0	0	0.377014	0	0.138974	0	0	0	0	0	0	0	0	0	0	0.262515	0
human_MGYG000002935.fna	human_crx	human_crx,chicken_crx	d__Bacteria;p__Bacillota_C;c__Negativicutes;o__Veillonellales;f__Megasphaeraceae;g__Megasphaera;s__Megasphaera elsdenii	0	0	0	0.440074	0	0.382806	0	0	0	0	0	0	0	0	0	1.0069	0	0	0	0	0	0	0	0.317281	0	0	0	0	0	0	0	0
human_MGYG000003012.fna	human	human	d__Bacteria;p__Bacillota_A;c__Clostridia;o__Peptostreptococcales;f__Peptostreptococcaceae;g__Romboutsia;s__Romboutsia timonensis	0.16011	0	0	0	0	0	0	0	0	0	0	0	0	0	0	0	0	0	0	0	0	0	0	0	0	0	0	0	0	0	0	0
human_MGYG000003056.fna	human_crx	human_crx,pig_crx	d__Bacteria;p__Bacteroidota;c__Bacteroidia;o__Bacteroidales;f__Bacteroidaceae;g__Phocaeicola;s__Phocaeicola sp900542985	0	0	0	0	0	0	0	0	0	0	0	0	0	0	0	0	0	0	0	0	0	0	0	0	0	0	0	0	0	0	0.16178	0
human_MGYG000003064.fna	human_crx	human_crx,wastewater_crx	d__Bacteria;p__Bacillota_A;c__Clostridia;o__Oscillospirales;f__Acutalibacteraceae;g__Ruminococcus_E;s__Ruminococcus_E intestinalis	0.231214	0.491154	0	0.716962	0.626988	0.259533	0.482768	0.172715	0	0.520811	0.386703	0	0.577537	0	0.277499	0	0	0	0	0	0.483489	0	0.327252	0.47012	0.25026	0.498763	0	0.285238	0.296574	0	0.33382	0
human_MGYG000003065.fna	human_crx	human_crx,cat_crx	d__Bacteria;p__Bacillota;c__Bacilli;o__Lactobacillales;f__Lactobacillaceae;g__Ligilactobacillus;s__Ligilactobacillus sp900765635	0.159496	0	0	0	0	0	0	0	0	0	0	0	0	0	0	0	0	0	0	0	0	0	0	0	0	0	0	0	0	0	0	0
human_MGYG000003074.fna	human_crx	dog_crx,human_crx,cat_crx	d__Bacteria;p__Bacillota_A;c__Clostridia;o__Lachnospirales;f__Lachnospiraceae;g__Blautia;s__Blautia sp958352855	0	0	0	0	0	0	0	0	0	0	0	0	0	0	0	0	0	0	0	0	0	0	0	0	0	0	0	0	0	0	0.171188	0
human_MGYG000003094.fna	human_crx	ruminant_crx,human_crx,chicken_crx	d__Bacteria;p__Bacillota_A;c__Clostridia;o__Christensenellales;f__CAG-917;g__CAG-349;s__CAG-349 sp003539515	0	0	0	0	0	0	0	0	0	0	0	0	0	0	0	0.147742	0	0	0	0	0	0	0	0	0	0	0	0	0	0	0	0
human_MGYG000003144.fna	human_crx	human_crx,wastewater_crx	d__Bacteria;p__Bacillota_A;c__Clostridia;o__Oscillospirales;f__Acutalibacteraceae;g__Scybalenecus;s__Scybalenecus sp900540085	0.138819	0.249333	0	0.389308	0.372053	0.14321	0.264858	0	0	0.294796	0.212414	0	0.359695	0	0	0	0	0	0	0	0.284715	0	0.229157	0.257508	0.161228	0.275073	0	0.160245	0.194349	0	0.212703	0
human_MGYG000003148.fna	human_crx	dog_crx,human_crx	d__Bacteria;p__Bacillota_A;c__Clostridia;o__Peptostreptococcales;f__Peptostreptococcaceae;g__Peptacetobacter;s__Peptacetobacter sp900539645	0.612387	0	0	0.322733	0	0	0	0	0	0	0	0	0.392325	0	0	0	0	0.22474	0	0	0	0	0	0	0	0	0	0	0	0	0	0
human_MGYG000003158.fna	human_crx	human_crx,pig_crx	d__Bacteria;p__Bacteroidota;c__Bacteroidia;o__Bacteroidales;f__Bacteroidaceae;g__Phocaeicola;s__Phocaeicola merdavium	0	0	0	0	0	0	0	0	0	0	0	0.119478	0	0	0	0	0	0	0	0	0	0	0	0	0	0	0	0	0	0	0	0
human_MGYG000003163.fna	human_crx	dog_crx,human_crx,cat_crx	d__Bacteria;p__Bacillota_A;c__Clostridia;o__Lachnospirales;f__Lachnospiraceae;g__Blautia_A;s__Blautia_A sp900540785	0	0	0	0	0	0	0	0	0	0	0	0	0	0	0	0	0	0	0	0	0	0	0	0	0	0	0	0	0	0	0.266723	0
human_MGYG000003242.fna	human_crx	dog_crx,human_crx,cat_crx	d__Bacteria;p__Fusobacteriota;c__Fusobacteriia;o__Fusobacteriales;f__Fusobacteriaceae;g__Fusobacterium_A;s__Fusobacterium_A sp900543175	0	0	0	0.146919	0.193251	0	0	0	0	0	0	0	0	0	0	0	0	0	0	0.213195	0	0	0	0	0	0	0	0	0	0	0.398274	0
human_MGYG000003334.fna	human_crx	human_crx,chicken_crx	d__Bacteria;p__Bacteroidota;c__Bacteroidia;o__Bacteroidales;f__Bacteroidaceae;g__Bacteroides_I;s__Bacteroides_I graminisolvens	0	0	0	0.506691	0	0.617444	0	0	0	0	0	0	0	0	0	1.12305	0	0	0	0	0	0	0	0.381556	0	0	0	0	0	0	0	0
human_MGYG000003343.fna	human	human	d__Bacteria;p__Bacillota_A;c__Clostridia;o__Lachnospirales;f__Lachnospiraceae;g__Ruminococcus_B;s__Ruminococcus_B sp900544395	0	0.224711	0	0.274852	0.253395	0	0.181016	0.147253	0	0.207717	0.148999	0	0.235856	0	0.184327	0	0	0	0	0	0.191529	0	0.153042	0.185295	0	0.175304	0	0	0	0	0.1352	0
human_MGYG000003346.fna	human	human	d__Bacteria;p__Bacillota_A;c__Clostridia;o__Lachnospirales;f__Lachnospiraceae;g__Otoolea;s__Otoolea sp000435655	0	0	0	0	0	0	0	0	0	0	0	0	0	0	0	0.131045	0	0	0	0	0	0	0	0	0	0	0	0	0	0	0	0
human_MGYG000003357.fna	human_crx	human_crx,pig_crx,chicken_crx	d__Bacteria;p__Bacteroidota;c__Bacteroidia;o__Bacteroidales;f__Bacteroidaceae;g__Phocaeicola;s__Phocaeicola barnesiae	0	0	0	0	0.225989	0	0	0	0	0	0	1.35138	0	0	0	0	0	0	0	0.217707	0	0	0	0	0	0.66196	0	1.28317	0	0	0.432661	0
human_MGYG000003406.fna	human_crx	human_crx,wastewater_crx	d__Bacteria;p__Pseudomonadota;c__Gammaproteobacteria;o__Enterobacterales;f__Aeromonadaceae;g__Aeromonas;s__Aeromonas rivipollensis	0	0	0	0.139773	0	0	0	0	0	0	0	0	0	0	0	0	0	0	0	0	0	0	0	0	0	0	0	0	0	0	0	0
human_MGYG000003621.fna	human_crx	human_crx,pig_crx	d__Bacteria;p__Bacillota_A;c__Clostridia;o__Lachnospirales;f__Lachnospiraceae;g__Faecalimonas;s__Faecalimonas sp900551895	0	0	0	0	0	0	0	0	0	0	0	0.199995	0	0	0	0	0	0	0	0	0	0	0	0	0	0	0	0.177185	0	0	0	0
human_MGYG000003681.fna	human_crx	human_crx,pig_crx,cat_crx	d__Bacteria;p__Bacteroidota;c__Bacteroidia;o__Bacteroidales;f__Muribaculaceae;g__Lepagella;s__Lepagella sp000437495	0.241856	0.150582	0	0.300494	0.194508	0	0.128374	0.141723	0	0.147774	0	0	0.277851	0	0	0	0	0	0	0	0.134095	0	0	0.125669	0	0	0	0	0	0	0.150161	0
human_MGYG000003683.fna	human_crx	dog_crx,human_crx,cat_crx	d__Bacteria;p__Bacteroidota;c__Bacteroidia;o__Bacteroidales;f__Bacteroidaceae;g__Phocaeicola;s__Phocaeicola sp900546645	2.12206	0	0	1.46482	0.146513	0	0	0	0	0	0	0	1.29426	0	0	0	0	0.553028	0	0	0	0	0	0	0	0	0	0	0	0	0	0
human_MGYG000003693.fna	human_crx	human_crx,pig_crx,cat_crx,chicken_crx	d__Bacteria;p__Bacteroidota;c__Bacteroidia;o__Bacteroidales;f__Bacteroidaceae;g__Alloprevotella;s__Alloprevotella sp000437675	0.405956	0	0	0.249904	0	0	0	0	0	0	0	0	0.297363	0	0	0	0	0	0	0	0	0	0	0	0	0	0	0	0	0	0	0
human_MGYG000003697.fna	human_crx	human_crx,pig_crx	d__Bacteria;p__Bacillota;c__Bacilli;o__Lactobacillales;f__Lactobacillaceae;g__Lactobacillus;s__Lactobacillus gallinarum	0	0	0	0.24845	0	0	0	0	0	0	0	0	0	0	0	0	0	0	0	0	0	0	0	0	0	0	0	0	0	0	0	0
human_MGYG000003821.fna	human	human	d__Bacteria;p__Bacillota_C;c__Negativicutes;o__Veillonellales;f__Veillonellaceae;g__Veillonella_A;s__Veillonella_A sp900765165	0.190914	0	0	0.160328	0	0	0	0	0	0	0	0	0	0	0	0	0	0	0	0	0	0	0	0	0	0	0	0	0	0	0.254105	0
human_MGYG000003834.fna	human	human	d__Bacteria;p__Bacteroidota;c__Bacteroidia;o__Bacteroidales;f__Bacteroidaceae;g__Prevotella;s__Prevotella sp900554545	0.325756	0	0	0.172142	0	0	0	0	0	0	0	0	0.184344	0	0	0	0	0	0	0	0	0	0	0	0	0	0	0	0	0	0	0
human_MGYG000003867.fna	human	human	d__Bacteria;p__Bacillota;c__Bacilli;o__Lactobacillales;f__Streptococcaceae;g__Streptococcus;s__Streptococcus faecavium	0	0	0	0	0	0	0	0	0	0	0	0	0	0	0	0	0	0	0	0	0	0	0	0	0	0	0	0	0	0	0.151574	0
human_MGYG000003912.fna	human_crx	human_crx,chicken_crx	d__Bacteria;p__Bacillota_C;c__Negativicutes;o__Veillonellales;f__Veillonellaceae;g__Veillonella;s__Veillonella sp009929605	0	0	0	0	0	0	0	0	0	0	0	0	0	0	0	0.141565	0	0	0	0	0	0	0	0	0	0	0	0	0	0	0	0
human_MGYG000003937.fna	human_crx	human_crx,pig_crx	d__Bacteria;p__Pseudomonadota;c__Gammaproteobacteria;o__Enterobacterales;f__Succinivibrionaceae;g__Succinivibrio;s__Succinivibrio sp003456415	0	0.244589	0	0.307252	0.279851	0	0.210169	0.222498	0	0.246449	0.167576	0	0.249597	0	0.174215	0	0	0	0	0	0.222047	0	0.195732	0.194384	0.125572	0.200655	0	0.141898	0.159481	0	0.166042	0
human_MGYG000004158.fna	human	human	d__Bacteria;p__Bacteroidota;c__Bacteroidia;o__Bacteroidales;f__Bacteroidaceae;g__Bacteroides;s__Bacteroides stercoris	0	0	0	0.164938	0.131718	0	0	0	0	0	0	0	0	0	0	0	0	0	0	0	0	0	0	0	0	0	0	0	0	0	0	0
human_MGYG000004189.fna	human	human	d__Bacteria;p__Actinomycetota;c__Actinomycetes;o__Actinomycetales;f__Bifidobacteriaceae;g__Bifidobacterium;s__Bifidobacterium pseudocatenulatum	0	0	0	0	0	0	0	0	0	0	0	0	0	0	0	0	0	0	0	0	0	0	0	0	0	0	0	0	0	0	0.13116	0
human_MGYG000004323.fna	human	human	d__Bacteria;p__Bacteroidota;c__Bacteroidia;o__Bacteroidales;f__Bacteroidaceae;g__Phocaeicola;s__Phocaeicola plebeius_A	0	0	0	0.15514	0	0	0	0	0	0	0	0	0	0	0	0	0	0	0	0	0	0	0	0	0	0	0	0	0	0	0	0
human_MGYG000004337.fna	human_crx	human_crx,chicken_crx	d__Bacteria;p__Bacteroidota;c__Bacteroidia;o__Bacteroidales;f__Bacteroidaceae;g__Prevotella;s__Prevotella copri_A	0	0	0	0	0	0.145622	0	0	0	0	0	0	0	0	0	0.244637	0	0	0	0	0	0	0	0	0	0	0	0	0	0	0	0
human_MGYG000004419.fna	human	human	d__Bacteria;p__Bacillota_A;c__Clostridia;o__Lachnospirales;f__Lachnospiraceae;g__Blautia_A;s__Blautia_A sp900549015	0.195845	0	0	0.212173	0.155661	0	0	0	0	0	0	0	0	0	0	0	0	0	0	0.181607	0	0	0	0	0	0	0	0	0	0	0.35418	0
human_MGYG000004424.fna	human	human	d__Bacteria;p__Bacillota_A;c__Clostridia;o__Lachnospirales;f__Lachnospiraceae;g__Gallintestinimicrobium;s__Gallintestinimicrobium sp900550285	0.321718	0	0	0.233114	0	0	0	0	0	0	0	0	0.17431	0	0	0	0	0	0	0	0	0	0	0	0	0	0	0	0	0	0.179146	0
human_MGYG000004474.fna	human_crx	human_crx,pig_crx	d__Bacteria;p__Bacillota_A;c__Clostridia;o__Lachnospirales;f__Lachnospiraceae;g__Scybalocola;s__Scybalocola sp902489925	0	0	0	0	0	0	0	0	0	0	0	0.238296	0	0	0	0	0	0	0	0	0	0	0	0	0	0	0	0.211351	0	0	0	0
human_MGYG000004567.fna	human	human	d__Bacteria;p__Bacteroidota;c__Bacteroidia;o__Bacteroidales;f__Bacteroidaceae;g__Prevotella;s__Prevotella avicola	0	0	0	0.200203	0	0.197298	0	0	0	0	0	0	0	0	0	0.39795	0	0	0	0	0	0	0	0.125522	0	0	0	0	0	0	0	0
human_MGYG000004572.fna	human	human	d__Bacteria;p__Bacillota_A;c__Clostridia;o__Oscillospirales;f__Ruminococcaceae;g__Gemmiger;s__Gemmiger qucibialis	0	0	0	0	0	0	0	0	0	0	0	0	0	0	0	0.153153	0	0	0	0	0	0	0	0	0	0	0	0	0	0	0	0
human_MGYG000004617.fna	human_crx	human_crx,chicken_crx	d__Bacteria;p__Bacillota_C;c__Negativicutes;o__Veillonellales;f__Dialisteraceae;g__Dialister;s__Dialister invisus	0	0	0	0	0	0	0	0	0	0	0	0	0	0	0	0.157139	0	0	0	0	0	0	0	0	0	0	0	0	0	0	0	0
human_MGYG000004623.fna	human_crx	human_crx,cat_crx	d__Bacteria;p__Actinomycetota;c__Coriobacteriia;o__Coriobacteriales;f__Eggerthellaceae;g__Slackia;s__Slackia sp900553655	0.306154	0	0	0.215041	0	0	0	0	0	0	0	0	0.192287	0	0	0	0	0	0	0	0	0	0	0	0	0	0	0	0	0	0.227286	0
human_MGYG000004651.fna	human_crx	human_crx,cat_crx	d__Bacteria;p__Bacillota_A;c__Clostridia;o__Oscillospirales;f__Acutalibacteraceae;g__Fimenecus;s__Fimenecus sp000432435	0	0	0	0.193631	0.136864	0	0	0	0	0	0	0	0	0	0	0	0	0	0	0.144075	0	0	0	0	0	0	0	0	0	0	0.282855	0
human_MGYG000004676.fna	human_crx	dog_crx,human_crx	d__Bacteria;p__Bacillota_C;c__Negativicutes;o__Acidaminococcales;f__Acidaminococcaceae;g__CAG-266;s__CAG-266 sp019117495	0	0	0	0	0	0	0	0	0	0	0	0	0	0	0	0	0	0	0	0	0	0	0	0	0	0	0	0	0	0	0.146745	0
human_MGYG000004785.fna	human	human	d__Bacteria;p__Actinomycetota;c__Coriobacteriia;o__Coriobacteriales;f__Coriobacteriaceae;g__Collinsella;s__Collinsella phocaeensis	0	0	0	0.161771	0	0	0	0	0	0	0	0	0.18664	0	0	0	0	0	0	0	0	0	0	0	0	0	0	0	0	0	0	0
human_MGYG000004790.fna	human_crx	human_crx,chicken_crx	d__Bacteria;p__Actinomycetota;c__Coriobacteriia;o__Coriobacteriales;f__Coriobacteriaceae;g__Collinsella;s__Collinsella sp900548365	0	0	0	0	0	0.170634	0	0	0	0	0	0	0	0	0	0.249027	0	0	0	0	0	0	0	0	0	0	0	0	0	0	0	0
human_MGYG000004840.fna	human_crx	human_crx,chicken_crx	d__Bacteria;p__Bacteroidota;c__Bacteroidia;o__Bacteroidales;f__Muribaculaceae;g__Sodaliphilus;s__Sodaliphilus sp004557565	0	0	0	0	0	0.16468	0	0	0	0	0	0	0	0	0	0.239711	0	0	0	0	0	0	0	0	0	0	0	0	0	0	0	0
human_MGYG000004842.fna	human_crx	human_crx,cat_crx	d__Bacteria;p__Actinomycetota;c__Coriobacteriia;o__Coriobacteriales;f__Atopobiaceae;g__Thermophilibacter;s__Thermophilibacter sp002159735	0.174329	0	0	0	0	0	0	0	0	0	0	0	0	0	0	0	0	0	0	0	0	0	0	0	0	0	0	0	0	0	0	0
human_MGYG000004859.fna	human	human	d__Bacteria;p__Bacillota_A;c__Clostridia;o__Lachnospirales;f__Lachnospiraceae;g__Lachnoclostridium_B;s__Lachnoclostridium_B massiliensis_A	0	0	0	0	0	0	0	0	0	0	0	0	0	0	0	0	0	0	0	0	0	0	0	0	0	0	0	0	0	0	0.151096	0
human_MGYG000004903.fna	human	human	d__Bacteria;p__Actinomycetota;c__Coriobacteriia;o__Coriobacteriales;f__Atopobiaceae;g__Thermophilibacter;s__Thermophilibacter provencensis	0	0	0	0.159345	0.225086	0	0	0	0	0	0	0	0	0	0	0	0	0	0	0.230195	0	0	0	0	0	0	0	0	0	0	0.456932	0
pig_Duroc-Low4_bin_15.fna	pig	pig	d__Bacteria;p__Bacillota_A;c__Clostridia;o__Lachnospirales;f__Lachnospiraceae;g__Blautia_A;s__Blautia_A sp900551465	0	0	0	0	0	0	0	0	0	0	0	0.128044	0	0	0	0	0	0	0	0	0	0	0	0	0	0	0	0	0	0	0	0
pig_Duroc-Low5_bin_14.fna	pig_crx	human_crx,pig_crx	d__Bacteria;p__Actinomycetota;c__Coriobacteriia;o__Coriobacteriales;f__Coriobacteriaceae;g__Collinsella;s__Collinsella sp900554455	0	0	0	0	0	0	0	0	0	0	0	0.122848	0	0	0	0	0	0	0	0	0	0	0	0	0	0	0	0	0	0	0	0
pig_F5110_bin_63.fna	pig_crx	human_crx,pig_crx	d__Bacteria;p__Bacteroidota;c__Bacteroidia;o__Bacteroidales;f__Bacteroidaceae;g__Bacteroides;s__Bacteroides sp900766005	0	0	0	0	0	0	0	0	0	0	0	0.166024	0	0	0	0	0	0	0	0	0	0	0	0	0	0	0	0.16137	0	0	0	0
pig_F5244_bin_34.fna	pig	pig	d__Bacteria;p__Bacillota_A;c__Clostridia;o__Lachnospirales;f__Lachnospiraceae;g__Blautia_A;s__Blautia_A wexlerae_B	0	0	0	0	0	0	0	0	0	0	0	0	0	0	0	0	0	0	0	0	0	0	0	0	0	0	0	0.126823	0	0	0	0
pig_F5256_bin_48.fna	pig_crx	dog_crx,human_crx,pig_crx,chicken_crx	d__Bacteria;p__Bacteroidota;c__Bacteroidia;o__Bacteroidales;f__UBA932;g__Cryptobacteroides;s__Cryptobacteroides avistercoris	1.09007	0	0	0.825062	0.334834	0	0	0	0	0	0	0	0.553567	0	0	0	0	0.306669	0	0.325486	0	0	0	0	0	0	0	0	0	0	0.691032	0
pig_F5347_bin_35.fna	pig	pig	d__Bacteria;p__Bacillota;c__Bacilli;o__Lactobacillales;f__Lactobacillaceae;g__Limosilactobacillus;s__Limosilactobacillus gallistercoris	0	0	0	0	0	0	0	0	0	0	0	0.175993	0	0	0	0	0	0	0	0	0	0	0	0	0	0	0	0.169843	0	0	0	0
pig_F5348_bin_33.fna	pig	pig	d__Bacteria;p__Bacillota_A;c__Clostridia;o__Lachnospirales;f__Lachnospiraceae;g__Faecalimonas;s__Faecalimonas sp900555395	0	0	0	0	0	0	0	0	0	0	0	0.26884	0	0	0	0	0	0	0	0	0	0	0	0	0	0.131126	0	0.249845	0	0	0	0
pig_F5455_bin_32.fna	pig_crx	human_crx,pig_crx	d__Bacteria;p__Actinomycetota;c__Coriobacteriia;o__Coriobacteriales;f__Coriobacteriaceae;g__Collinsella;s__Collinsella sp008014645	0	0	0	0	0	0	0	0	0	0	0	0.166033	0	0	0	0	0	0	0	0	0	0	0	0	0	0	0	0.152218	0	0	0	0
pig_GCA_000182855.2.fna	pig_crx	human_crx,pig_crx	d__Bacteria;p__Bacillota_A;c__Clostridia;o__Lachnospirales;f__Lachnospiraceae;g__Blautia;s__Blautia sp900555025	0	0	0	0	0	0	0	0	0	0	0	0.505424	0	0	0	0.199286	0	0	0	0	0	0	0	0	0	0.23715	0	0.465539	0	0	0	0
pig_GCA_003355515.1.fna	pig	pig	d__Bacteria;p__Bacillota_A;c__Clostridia;o__Oscillospirales;f__Butyricicoccaceae;g__Butyricicoccus_A;s__Butyricicoccus_A porcorum	0	0	0	0.410321	0	0	0	0	0	0	0	0	0	0	0	0	0	0	0	0	0	0	0	0	0	0	0	0	0	0	0	0
pig_GCA_014105665.1.fna	pig_crx	human_crx,pig_crx	d__Bacteria;p__Verrucomicrobiota;c__Kiritimatiellia;o__RFP12;f__UBA1067;g__RUG572;s__RUG572 sp900547945	0	0	0	0.172373	0	0	0	0	0	0	0	0	0	0	0	0	0	0	0	0	0	0	0	0	0	0	0	0	0	0	0	0
pig_GCA_016294175.1.fna	pig	pig	d__Bacteria;p__Bacillota_A;c__Clostridia;o__Peptostreptococcales;f__Anaerovoracaceae;g__Lentihominibacter;s__Lentihominibacter sp022773945	0.3123	0	0	0.320961	0	0	0	0	0	0	0	0	0	0	0	0	0	0	0	0	0	0	0	0	0	0	0	0	0	0	0.272994	0
pig_GCA_016298075.1.fna	pig_crx	human_crx,pig_crx	d__Bacteria;p__Bacillota_I;c__Bacilli_A;o__Erysipelotrichales;f__Coprobacillaceae;g__Faecalibacillus;s__	0	0	0	0	0	0	0	0	0	0	0	0.229925	0	0	0	0	0	0	0	0	0	0	0	0	0	0	0	0.207049	0	0	0	0
pig_GCA_018384445.1.fna	pig	pig	d__Bacteria;p__Actinomycetota;c__Actinomycetes;o__Actinomycetales;f__Bifidobacteriaceae;g__Bifidobacterium;s__Bifidobacterium globosum	0.347285	0.718129	0	1.03727	0.887047	0.436765	0.786832	0.369192	0	0.756377	0.525822	0	0.937188	0	0.257575	0	0	0	0	0	0.692588	0	0.519446	0.601196	0.341854	0.781241	0	0.492035	0.778477	0	0.507541	0
pig_GCA_018982945.1.fna	pig	pig	d__Bacteria;p__Verrucomicrobiota;c__Kiritimatiellia;o__RFP12;f__UBA1067;g__UBA1067;s__UBA1067 sp016303225	0	0	0	0	0	0	0	0	0	0	0	0	0	0	0	0	0	0	0	0	0	0	0	0	0	0	0.150562	0	0	0	0	0
pig_GCA_901971765.1.fna	pig_crx	pig_crx,dog_crx,cat_crx,human_crx,chicken_crx	d__Bacteria;p__Bacillota_A;c__Clostridia;o__Christensenellales;f__CAG-138;g__PeH17;s__PeH17 sp004556165	1.00655	0	0	0.597817	0	0	0	0	0	0	0	0	0.593048	0	0	0	0	0.29024	0	0	0	0	0	0	0	0	0	0	0	0	0.2467	0
pig_GCA_946402825.1.fna	pig	pig	d__Bacteria;p__Bacillota_A;c__Clostridia;o__Christensenellales;f__CAG-138;g__SFDB01;s__SFDB01 sp004558825	0	0	0	0	0	0	0	0	0	0	0	0.24899	0	0	0	0	0	0	0	0	0	0	0	0	0	0	0	0.233613	0	0	0	0
pig_GCA_946404885.1.fna	pig_crx	human_crx,pig_crx	d__Bacteria;p__Bacillota;c__Bacilli;o__Lactobacillales;f__Lactobacillaceae;g__Lactobacillus;s__Lactobacillus amylovorus	0	0	0	0	0	0	0	0	0	0	0	0.221137	0	0	0	0	0	0	0	0	0	0	0	0	0	0	0	0.233196	0	0	0	0
pig_GCA_946405155.1.fna	pig_crx	human_crx,pig_crx	d__Bacteria;p__Campylobacterota;c__Campylobacteria;o__Campylobacterales;f__Arcobacteraceae;g__Aliarcobacter;s__Aliarcobacter trophiarum	0	0	0	0	0	0	0	0	0	0	0	0.721581	0	0	0	0	0	0	0	0	0	0	0	0	0	0.322539	0	0.68697	0	0	0	0
pig_GCA_946405505.1.fna	pig	pig	d__Bacteria;p__Pseudomonadota;c__Gammaproteobacteria;o__Enterobacterales;f__Enterobacteriaceae;g__Citrobacter;s__Citrobacter freundii	0	0	0	0	0	0	0	0	0	0	0	0.127782	0	0	0	0	0	0	0	0	0	0	0	0	0	0	0	0	0	0	0	0
pig_GCA_946406425.1.fna	pig_crx	human_crx,pig_crx	d__Bacteria;p__Actinomycetota;c__Actinomycetes;o__Actinomycetales;f__Bifidobacteriaceae;g__Bifidobacterium;s__Bifidobacterium pseudolongum	0	0.171393	0	0.219574	0.194459	0	0.15022	0.155891	0	0.173985	0	0	0.182936	0	0	0	0	0	0	0	0.151589	0	0.140114	0.138119	0	0.158731	0	0	0	0	0	0
pig_GCA_946408265.1.fna	pig_crx	human_crx,pig_crx	d__Bacteria;p__Bacillota_A;c__Clostridia;o__Christensenellales;f__CAG-138;g__SFEL01;s__SFEL01 sp004557245	0	0	0	0	0	0	0	0	0	0	0	0.275228	0	0	0	0	0	0	0	0	0	0	0	0	0	0.12809	0	0.250234	0	0	0	0
pig_GCA_946413455.1.fna	pig	pig	d__Bacteria;p__Pseudomonadota;c__Gammaproteobacteria;o__Burkholderiales;f__Burkholderiaceae;g__Comamonas;s__Comamonas denitrificans_A	0	0	0	0	0	0	0	0	0	0	0	0.17318	0	0	0	0	0	0	0	0	0	0	0	0	0	0	0	0.164284	0	0	0	0
pig_GCA_946414515.1.fna	pig_crx	human_crx,pig_crx,cat_crx	d__Bacteria;p__Bacillota_A;c__Clostridia;o__Lachnospirales;f__Lachnospiraceae;g__Anaerostipes;s__Anaerostipes faecalis	0	0	0	0.155336	0.134276	0	0	0	0	0	0	0	0	0	0	0	0	0	0	0	0	0	0	0	0	0	0	0	0	0	0	0
pig_LW1-s150761_bin_11.fna	pig	pig	d__Bacteria;p__Bacillota;c__Bacilli;o__Lactobacillales;f__Lactobacillaceae;g__Limosilactobacillus;s__Limosilactobacillus reuteri	0	0	0	0	0	0	0	0	0	0	0	0.198438	0	0	0	0	0	0	0	0	0	0	0	0	0	0	0	0.15776	0	0	0	0
pig_LW1-s151691_bin_29.fna	pig	pig	d__Bacteria;p__Bacteroidota;c__Bacteroidia;o__Bacteroidales;f__Bacteroidaceae;g__Prevotella;s__Prevotella sp022773825	0	0	0	0	0	0	0	0	0	0	0	0.295846	0	0	0	0	0	0	0	0	0	0	0	0	0	0.145648	0	0.255765	0	0	0	0
pig_LW1-s151760_bin_3.fna	pig_crx	dog_crx,human_crx,pig_crx,cat_crx	d__Bacteria;p__Pseudomonadota;c__Gammaproteobacteria;o__Enterobacterales;f__Succinivibrionaceae;g__Succinivibrio;s__Succinivibrio sp003456415	0.68116	0	0	0.402578	0	0	0	0	0	0	0	0	0.401621	0	0	0	0	0.188602	0	0	0	0	0	0	0	0	0	0	0	0	0.247861	0
pig_LW1-s151760_bin_9.fna	pig_crx	wastewater_crx,pig_crx,cat_crx,human_crx,chicken_crx	d__Bacteria;p__Bacteroidota;c__Bacteroidia;o__Bacteroidales;f__Bacteroidaceae;g__Prevotella;s__Prevotella sp002251295	0	0	0	0.146955	0	0	0	0	0	0	0	0	0	0	0	0	0	0	0	0	0	0	0	0	0	0	0	0	0	0	0	0
pig_LW2-s126610_bin_25.fna	pig_crx	human_crx,pig_crx	d__Bacteria;p__Bacteroidota;c__Bacteroidia;o__Bacteroidales;f__Bacteroidaceae;g__Prevotella;s__Prevotella sp022771625	0	0	0	0	0	0	0	0	0	0	0	0.434077	0	0	0	0	0	0	0	0	0	0	0	0	0	0.204676	0	0.393148	0	0	0	0
pig_LW2-s127145_bin_12.fna	pig_crx	human_crx,pig_crx	d__Bacteria;p__Bacillota_A;c__Clostridia;o__Oscillospirales;f__Ruminococcaceae;g__Gemmiger;s__Gemmiger qucibialis	0	0	0	0	0	0	0	0	0	0	0	0.430285	0	0	0	0	0	0	0	0	0	0	0	0	0	0.225637	0	0.389017	0	0	0	0
pig_LW2-s127145_bin_32.fna	pig	pig	d__Bacteria;p__Bacteroidota;c__Bacteroidia;o__Bacteroidales;f__Bacteroidaceae;g__Prevotella;s__Prevotella sp002251365	0	0	0	0	0	0	0	0	0	0	0	0.525965	0	0	0	0	0	0	0	0	0	0	0	0	0	0.253611	0	0.477598	0	0	0	0
pig_LW2-s127145_bin_7.fna	pig	pig	d__Bacteria;p__Spirochaetota;c__Spirochaetia;o__Treponematales;f__Treponemataceae;g__Treponema_D;s__Treponema_D sp016294035	0	0	0	0	0	0	0	0	0	0	0	0.131964	0	0	0	0	0	0	0	0	0	0	0	0	0	0	0	0	0	0	0	0
pig_LW2-s127575_bin_23.fna	pig_crx	human_crx,pig_crx	d__Bacteria;p__Bacillota_A;c__Clostridia;o__Lachnospirales;f__Lachnospiraceae;g__Fusicatenibacter;s__Fusicatenibacter saccharivorans	0	0	0	0	0	0	0	0	0	0	0	0.583576	0	0	0	0	0	0	0	0	0	0	0	0	0	0.271951	0	0.523225	0	0	0	0
pig_LW2-s127575_bin_3.fna	pig_crx	human_crx,pig_crx	d__Bacteria;p__Bacillota_A;c__Clostridia;o__Christensenellales;f__Aristaeellaceae;g__SFTH01;s__SFTH01 sp004557125	0	0	0	0	0	0	0	0	0	0	0	0.270864	0	0	0	0	0	0	0	0	0	0	0	0	0	0.136451	0	0.230247	0	0	0	0
pig_MGYG000300015.fna	pig_crx	human_crx,pig_crx,chicken_crx	d__Bacteria;p__Bacillota_A;c__Clostridia;o__Christensenellales;f__Aristaeellaceae;g__Ventricola;s__Ventricola sp004557905	0	0	0	0.1506	0.261892	0	0	0	0	0	0	1.74223	0	0	0	0	0	0	0	0.254984	0	0	0	0	0	0.843343	0	1.63107	0	0	0.474459	0
pig_MGYG000300130.fna	pig_crx	pig_crx,dog_crx,cat_crx,human_crx,chicken_crx	d__Bacteria;p__Bacillota_A;c__Clostridia;o__Lachnospirales;f__Lachnospiraceae;g__Ruminococcus_B;s__Ruminococcus_B gnavus	0.22312	0	0	0.211764	0.181655	0	0	0	0	0	0	0	0.158945	0	0	0	0	0	0	0.18654	0	0	0	0	0	0	0	0	0	0	0.34292	0
pig_MGYG000300148.fna	pig	pig	d__Bacteria;p__Bacteroidota;c__Bacteroidia;o__Bacteroidales;f__Bacteroidaceae;g__Bacteroides;s__Bacteroides uniformis	0	0	0	0	0	0	0	0	0	0	0	0.237626	0	0	0	0	0	0	0	0	0	0	0	0	0	0.125396	0	0.28031	0	0	0	0
pig_MGYG000300150.fna	pig_crx	human_crx,pig_crx	d__Bacteria;p__Bacillota_A;c__Clostridia;o__Oscillospirales;f__Oscillospiraceae;g__Faecousia;s__Faecousia sp900546415	0	0	0	0	0	0	0	0	0	0	0	0.133367	0	0	0	0	0	0	0	0	0	0	0	0	0	0	0	0.12691	0	0	0	0
pig_MGYG000300185.fna	pig_crx	human_crx,pig_crx,cat_crx	d__Bacteria;p__Bacillota_A;c__Clostridia;o__Oscillospirales;f__Oscillospiraceae;g__Vescimonas;s__Vescimonas cirricatena	0	0	0	0	0	0	0	0	0	0	0	0.188703	0	0	0	0	0	0	0	0	0	0	0	0	0	0	0	0.179531	0	0	0	0
pig_MGYG000300192.fna	pig	pig	d__Bacteria;p__Bacteroidota;c__Bacteroidia;o__Bacteroidales;f__Bacteroidaceae;g__Prevotella;s__Prevotella sp004554665	0	0	0	0	0	0	0	0	0	0	0	0.262024	0	0	0	0	0	0	0	0	0	0	0	0	0	0.126836	0	0.239603	0	0	0	0
pig_MGYG000300221.fna	pig	pig	d__Bacteria;p__Bacillota_A;c__Clostridia;o__Oscillospirales;f__Oscillospiraceae;g__Faecousia;s__Faecousia sp004562395	0	0	0	0	0	0	0	0	0	0	0	0	0	0	0	0	0	0	0	0	0	0	0	0	0	0	0.151986	0	0	0	0	0
pig_MGYG000300411.fna	pig_crx	human_crx,pig_crx	d__Bacteria;p__Bacillota_A;c__Clostridia;o__Oscillospirales;f__Ruminococcaceae;g__Gemmiger;s__Gemmiger sp900545545	0	0	0	0	0	0	0	0	0	0	0	0	0	0	0	0	0	0	0	0	0	0	0	0	0	0	0	0.132394	0	0	0	0
pig_MGYG000300558.fna	pig	pig	d__Bacteria;p__Bacillota_A;c__Clostridia;o__Oscillospirales;f__Oscillospiraceae;g__CAG-103;s__CAG-103 sp900317855	0	0	0	0	0	0	0	0	0	0	0	0.129407	0	0	0	0	0	0	0	0	0	0	0	0	0	0	0	0.126038	0	0	0	0
pig_MGYG000300857.fna	pig_crx	human_crx,pig_crx	d__Bacteria;p__Bacillota;c__Bacilli;o__Lactobacillales;f__Streptococcaceae;g__Streptococcus;s__Streptococcus faecavium	0	0	0	0	0	0	0	0	0	0	0	0.278251	0	0	0	0	0	0	0	0	0	0	0	0	0	0.136481	0	0.250111	0	0	0	0
pig_MGYG000300901.fna	pig	pig	d__Bacteria;p__Bacillota_C;c__Negativicutes;o__Selenomonadales;f__Selenomonadaceae;g__Megamonas;s__Megamonas funiformis	0	0	0	0	0	0	0	0	0	0	0	0.147977	0	0	0	0	0	0	0	0	0	0	0	0	0	0	0	0.13259	0	0	0	0
pig_MGYG000300929.fna	pig_crx	human_crx,pig_crx	d__Bacteria;p__Bacillota_A;c__Clostridia;o__Clostridiales;f__Clostridiaceae;g__Clostridium;s__Clostridium sp023399035	0	0	0	0	0	0	0	0	0	0	0	0.242417	0	0	0	0	0	0	0	0	0	0	0	0	0	0	0	0.223905	0	0	0	0
pig_MGYG000301007.fna	pig_crx	human_crx,pig_crx	d__Bacteria;p__Bacillota_A;c__Clostridia;o__Lachnospirales;f__Lachnospiraceae;g__Oribacterium;s__Oribacterium sp004554245	0	0	0	0	0	0	0	0	0	0	0	0.185843	0	0	0	0	0	0	0	0	0	0	0	0	0	0	0	0.174296	0	0	0	0
pig_MGYG000301088.fna	pig	pig	d__Bacteria;p__Bacillota_A;c__Clostridia;o__Peptostreptococcales;f__Anaerovoracaceae;g__Mogibacterium_A;s__Mogibacterium_A kristiansenii	0	0	0	0	0	0	0	0	0	0	0	0.225997	0	0	0	0	0	0	0	0	0	0	0	0	0	0	0	0.193949	0	0	0	0
pig_MGYG000301089.fna	pig_crx	human_crx,pig_crx	d__Bacteria;p__Bacillota_A;c__Clostridia;o__Oscillospirales;f__Ruminococcaceae;g__Gemmiger;s__Gemmiger sp004561545	0	0	0	0	0	0	0	0	0	0	0	0.664496	0	0	0	0	0	0	0	0	0	0	0	0	0	0.292376	0	0.576911	0	0	0	0
pig_MGYG000301168.fna	pig	pig	d__Bacteria;p__Bacillota_A;c__Clostridia;o__Lachnospirales;f__Lachnospiraceae;g__Fimousia;s__Fimousia sp001940245	0	0	0	0	0	0	0	0	0	0	0	0.131915	0	0	0	0	0	0	0	0	0	0	0	0	0	0	0	0	0	0	0	0
pig_MGYG000301181.fna	pig	pig	d__Bacteria;p__Bacillota_A;c__Clostridia;o__Lachnospirales;f__Lachnospiraceae;g__Oliverpabstia;s__Oliverpabstia intestinalis	0	0	0	0	0	0	0	0	0	0	0	0.176826	0	0	0	0	0	0	0	0	0	0	0	0	0	0	0	0.178955	0	0	0	0
pig_MGYG000301230.fna	pig_crx	human_crx,pig_crx,chicken_crx	d__Bacteria;p__Bacteroidota;c__Bacteroidia;o__Bacteroidales;f__Muribaculaceae;g__W0P31-042;s__W0P31-042 sp004557195	0	0	0	0.261265	0.3622	0	0	0	0	0	0	0	0	0	0	0	0	0	0	0.335091	0	0	0	0	0	0	0	0	0	0	0.615083	0
pig_MGYG000301238.fna	pig	pig	d__Bacteria;p__Bacillota_A;c__Clostridia;o__Oscillospirales;f__Oscillospiraceae;g__Hominicoprocola;s__Hominicoprocola sp003522105	0	0	0	0	0	0	0	0	0	0	0	0.204558	0	0	0	0	0	0	0	0	0	0	0	0	0	0	0	0.171963	0	0	0	0
pig_MGYG000301254.fna	pig	pig	d__Bacteria;p__Bacillota_A;c__Clostridia;o__Lachnospirales;f__Lachnospiraceae;g__Bariatricus;s__Bariatricus sp004560705	0	0	0	0	0	0	0	0	0	0	0	0.177138	0	0	0	0	0	0	0	0	0	0	0	0	0	0	0	0.164645	0	0	0	0
pig_MGYG000301310.fna	pig	pig	d__Bacteria;p__Bacillota_C;c__Negativicutes;o__Acidaminococcales;f__Acidaminococcaceae;g__Phascolarctobacterium_A;s__Phascolarctobacterium_A succinatutens	0	0	0	0.23696	0	0	0	0	0.149921	0	0	0.156489	0	0	0	0	0	0	0	0	0.15421	0	0	0	0.315002	0	0	0.15306	0	0	0	0
pig_MGYG000301500.fna	pig	pig	d__Bacteria;p__Actinomycetota;c__Coriobacteriia;o__Coriobacteriales;f__Coriobacteriaceae;g__Collinsella;s__Collinsella sp002391315	0	0	0	0	0	0	0	0	0	0	0	0.224413	0	0	0	0	0	0	0	0	0	0	0	0	0	0	0	0.201733	0	0	0	0
pig_MGYG000301530.fna	pig_crx	human_crx,wastewater_crx,pig_crx	d__Bacteria;p__Bacteroidota;c__Bacteroidia;o__Bacteroidales;f__Bacteroidaceae;g__Prevotella;s__Prevotella sp945869265	0	0	0	0.166591	0.142845	0	0	0	0	0	0	0	0	0	0	0	0	0	0	0	0	0	0	0	0	0	0	0	0	0	0	0
pig_MGYG000301552.fna	pig_crx	human_crx,pig_crx	d__Bacteria;p__Bacteroidota;c__Bacteroidia;o__Bacteroidales;f__Muribaculaceae;g__Sodaliphilus;s__Sodaliphilus sp004557565	0	0	0	0	0	0	0	0	0	0	0	0.121892	0	0	0	0	0	0	0	0	0	0	0	0	0	0	0	0.151034	0	0	0	0
pig_MGYG000301557.fna	pig	pig	d__Bacteria;p__Bacteroidota;c__Bacteroidia;o__Bacteroidales;f__Muribaculaceae;g__Limisoma;s__Limisoma sp004555955	0	0	0	0	0	0	0	0	0	0	0	0	0	0	0	0	0	0	0	0	0	0	0	0	0	0	0	0.131617	0	0	0	0
pig_MGYG000301587.fna	pig_crx	human_crx,pig_crx	d__Bacteria;p__Bacillota_A;c__Clostridia;o__Lachnospirales;f__Lachnospiraceae;g__Blautia_A;s__Blautia_A sp018919065	0	0	0	0	0	0	0	0	0	0	0	0.530575	0	0	0	0	0	0	0	0	0	0	0	0	0	0.240814	0	0.468344	0	0	0	0
pig_MGYG000301590.fna	pig_crx	dog_crx,human_crx,pig_crx,cat_crx	d__Bacteria;p__Bacillota;c__Bacilli;o__Lactobacillales;f__Lactobacillaceae;g__Ligilactobacillus;s__Ligilactobacillus sp945923665	0	0	0	0	0	0	0	0	0	0	0	0	0	0	0	0	0	0	0	0	0	0	0	0	0	0	0	0	0	0	0.146634	0
pig_MGYG000301682.fna	pig_crx	human_crx,pig_crx	d__Bacteria;p__Bacillota_A;c__Clostridia;o__Lachnospirales;f__Lachnospiraceae;g__JAFBIX01;s__JAFBIX01 sp021531895	0	0	0	0	0	0	0	0	0	0	0	0.15884	0	0	0	0	0	0	0	0	0	0	0	0	0	0	0	0.15313	0	0	0	0
pig_MGYG000301791.fna	pig_crx	human_crx,pig_crx	d__Bacteria;p__Bacillota;c__Bacilli;o__Lactobacillales;f__Lactobacillaceae;g__Lactobacillus;s__Lactobacillus equicursoris	0	0	0	0	0	0	0	0	0	0	0	0.458651	0	0	0	0	0	0	0	0	0	0	0	0	0	0.18491	0	0.437839	0	0	0	0
pig_MGYG000301815.fna	pig_crx	human_crx,pig_crx	d__Bacteria;p__Spirochaetota;c__Spirochaetia;o__Treponematales;f__Treponemataceae;g__Treponema_D;s__Treponema_D sp017381365	0	0	0	0	0	0	0	0	0	0	0	0.226293	0	0	0	0	0	0	0	0	0	0	0	0	0	0	0	0.225539	0	0	0	0
pig_MGYG000301972.fna	pig_crx	human_crx,pig_crx	d__Bacteria;p__Bacteroidota;c__Bacteroidia;o__Bacteroidales;f__UBA932;g__Cryptobacteroides;s__Cryptobacteroides sp004552115	0	0	0	0	0	0	0	0	0	0	0	0.424825	0	0	0	0	0	0	0	0	0	0	0	0	0	0.232518	0	0.400788	0	0	0	0
pig_MGYG000302021.fna	pig_crx	human_crx,pig_crx	d__Bacteria;p__Bacillota_A;c__Clostridia;o__Oscillospirales;f__Acutalibacteraceae;g__Ruminococcus_E;s__Ruminococcus_E bromii_B	0	0	0	0	0	0	0	0	0	0	0	0.270865	0	0	0	0	0	0	0	0	0	0	0	0	0	0.171356	0	0.281841	0	0	0	0
pig_MGYG000302047.fna	pig_crx	human_crx,pig_crx	d__Bacteria;p__Bacillota_A;c__Clostridia;o__Lachnospirales;f__Lachnospiraceae;g__Blautia_A;s__Blautia_A fusiformis	0	0	0	0	0	0	0	0	0	0	0	0.550026	0	0	0	0	0	0	0	0	0	0	0	0	0	0.312612	0	0.562206	0	0	0	0
pig_MGYG000302052.fna	pig	pig	d__Bacteria;p__Bacillota_A;c__Clostridia;o__Lachnospirales;f__Lachnospiraceae;g__Agathobacter;s__Agathobacter sp900317585	0	0	0	0	0	0	0	0	0	0	0	0.202509	0	0	0	0	0	0	0	0	0	0	0	0	0	0	0	0.196604	0	0	0	0
pig_MGYG000302081.fna	pig	pig	d__Bacteria;p__Bacteroidota;c__Bacteroidia;o__Bacteroidales;f__Bacteroidaceae;g__Prevotella;s__Prevotella sp000434975	0	0	0	0	0	0	0	0	0	0	0	0.184439	0	0	0	0	0	0	0	0	0	0	0	0	0	0	0	0.167983	0	0	0	0
pig_MGYG000302119.fna	pig	pig	d__Bacteria;p__Pseudomonadota;c__Gammaproteobacteria;o__Burkholderiales;f__Burkholderiaceae;g__Sutterella;s__Sutterella wadsworthensis_A	0	0	0	0	0	0	0	0	0	0	0	0.145224	0	0	0	0	0	0	0	0	0	0	0	0	0	0	0	0	0	0	0	0
pig_MGYG000302130.fna	pig	pig	d__Bacteria;p__Bacteroidota;c__Bacteroidia;o__Bacteroidales;f__Bacteroidaceae;g__Prevotella;s__Prevotella sp000436035	0	0	0	0	0	0	0	0	0	0	0	0.281415	0	0	0	0	0	0	0	0	0	0	0	0	0	0	0	0.255598	0	0	0	0
pig_MGYG000302162.fna	pig	pig	d__Bacteria;p__Bacteroidota;c__Bacteroidia;o__Bacteroidales;f__Bacteroidaceae;g__Prevotella;s__Prevotella sp900548195	0	0	0	0	0	0	0	0	0	0	0	0.178027	0	0	0	0	0	0	0	0	0	0	0	0	0	0	0	0.173935	0	0	0	0
pig_MGYG000302207.fna	pig	pig	d__Bacteria;p__Bacillota;c__Bacilli;o__MOL361;f__Turicibacteraceae;g__Turicibacter;s__Turicibacter bilis	0	0	0	0	0	0	0	0	0	0	0	0.22998	0	0	0	0	0	0	0	0	0	0	0	0	0	0	0	0.224872	0	0	0	0
pig_MGYG000302280.fna	pig_crx	human_crx,pig_crx	d__Bacteria;p__Bacteroidota;c__Bacteroidia;o__Bacteroidales;f__Bacteroidaceae;g__Prevotella;s__Prevotella copri_A	0	0	0	0	0	0	0	0	0	0	0	0.387597	0	0	0	0	0	0	0	0	0	0	0	0	0	0.166428	0	0.335777	0	0	0	0
pig_MGYG000302290.fna	pig	pig	d__Bacteria;p__Bacillota_A;c__Clostridia;o__Clostridiales;f__Clostridiaceae;g__Clostridium;s__Clostridium sp000435835	0	0	0	0	0	0	0	0	0	0	0	0.183979	0	0	0	0	0	0	0	0	0	0	0	0	0	0	0	0.150945	0	0	0	0
pig_MGYG000302353.fna	pig	pig	d__Bacteria;p__Bacillota_C;c__Negativicutes;o__Selenomonadales;f__Selenomonadaceae;g__Anaerovibrio;s__Anaerovibrio slackiae	0	0	0	0	0	0	0	0	0	0	0	0.186052	0	0	0	0	0	0	0	0	0	0	0	0	0	0	0	0.161982	0	0	0	0
pig_MGYG000302390.fna	pig_crx	human_crx,pig_crx	d__Bacteria;p__Bacillota_A;c__Clostridia;o__Oscillospirales;f__Oscillospiraceae;g__Vescimonas;s__Vescimonas sp004555205	0	0	0	0	0	0	0	0	0	0	0	0.232061	0	0	0	0	0	0	0	0	0	0	0	0	0	0	0	0.187402	0	0	0	0
pig_MGYG000302458.fna	pig_crx	human_crx,pig_crx	d__Bacteria;p__Bacillota_A;c__Clostridia;o__Oscillospirales;f__Oscillospiraceae;g__Dysosmobacter;s__Dysosmobacter sp004558115	0	0	0	0	0	0	0	0	0	0	0	0.131798	0	0	0	0	0	0	0	0	0	0	0	0	0	0	0	0.122664	0	0	0	0
pig_MGYG000302476.fna	pig	pig	d__Bacteria;p__Bacteroidota;c__Bacteroidia;o__Bacteroidales;f__Bacteroidaceae;g__Prevotella;s__Prevotella sp945614335	0	0	0	0	0	0	0	0	0	0	0	0.128858	0	0	0	0	0	0	0	0	0	0	0	0	0	0	0	0	0	0	0	0
pig_MGYG000302488.fna	pig	pig	d__Bacteria;p__Spirochaetota;c__Spirochaetia;o__Sphaerochaetales;f__Sphaerochaetaceae;g__Ornithospirochaeta;s__Ornithospirochaeta sp022771185	0	0	0	0	0	0	0	0	0	0	0	0.153556	0	0	0	0	0	0	0	0	0	0	0	0	0	0	0	0.134121	0	0	0	0
pig_MGYG000302498.fna	pig_crx	human_crx,pig_crx	d__Bacteria;p__Bacillota_A;c__Clostridia;o__Peptostreptococcales;f__Peptostreptococcaceae;g__Terrisporobacter;s__Terrisporobacter sp022782605	0	0	0	0	0	0	0	0	0	0	0	0.52567	0	0	0	0	0	0	0	0	0	0	0	0	0	0.266458	0	0.493928	0	0	0	0
pig_MGYG000302541.fna	pig_crx	pig_crx,dog_crx,cat_crx,human_crx,chicken_crx	d__Bacteria;p__Bacteroidota;c__Bacteroidia;o__Bacteroidales;f__Bacteroidaceae;g__Prevotella;s__Prevotella pectinovora	0.194856	0	0	0	0	0	0	0	0	0	0	0	0	0	0	0	0	0	0	0	0	0	0	0	0	0	0	0	0	0	0	0
pig_MGYG000302603.fna	pig	pig	d__Bacteria;p__Bacillota_A;c__Clostridia;o__Oscillospirales;f__Oscillospiraceae;g__F23-B02;s__F23-B02 sp945613045	0	0	0	0	0	0	0	0	0	0	0	0.174295	0	0	0	0	0	0	0	0	0	0	0	0	0	0	0	0.176109	0	0	0	0
pig_MGYG000302678.fna	pig_crx	wastewater_crx,pig_crx,cat_crx,human_crx,chicken_crx	d__Bacteria;p__Bacteroidota;c__Bacteroidia;o__Bacteroidales;f__UBA932;g__Cryptobacteroides;s__Cryptobacteroides sp004552615	0.380981	0.268887	0	0.466563	0.330842	0	0.227207	0.247736	0	0.270551	0.195691	0	0.48648	0	0.20392	0	0	0	0	0	0.245581	0	0.19602	0.228874	0.142896	0.2274	0	0.158615	0.145171	0	0.206461	0
pig_MGYG000302687.fna	pig	pig	d__Bacteria;p__Bacillota_A;c__Clostridia;o__Oscillospirales;f__Oscillospiraceae;g__F23-B02;s__F23-B02 sp000431075	0	0	0	0	0	0	0	0	0	0	0	0.165794	0	0	0	0	0	0	0	0	0	0	0	0	0	0	0	0.154262	0	0	0	0
pig_MGYG000302720.fna	pig_crx	human_crx,pig_crx,cat_crx	d__Bacteria;p__Bacteroidota;c__Bacteroidia;o__Bacteroidales;f__Bacteroidaceae;g__Prevotella;s__Prevotella sp000436915	0.222895	0	0	0.272486	0.169856	0	0	0	0	0	0	0	0.247027	0	0	0	0	0	0	0	0	0	0	0	0	0	0	0	0	0	0	0
pig_MGYG000302851.fna	pig_crx	human_crx,pig_crx	d__Bacteria;p__Bacillota_I;c__Bacilli_A;o__RFN20;f__CAG-288;g__Enterosoma;s__Enterosoma sp022774485	0	0	0	0	0	0	0	0	0	0	0	0.294783	0	0	0	0	0	0	0	0	0	0	0	0	0	0.13986	0	0.266521	0	0	0	0
pig_MGYG000302942.fna	pig	pig	d__Bacteria;p__Bacillota_A;c__Clostridia;o__Oscillospirales;f__Acutalibacteraceae;g__CAG-177;s__CAG-177 sp003514385	0	0	0	0	0	0	0	0	0	0	0	0.184208	0	0	0	0	0	0	0	0	0	0	0	0	0	0	0	0.179567	0	0	0	0
pig_S53008A_bin_2.fna	pig	pig	d__Bacteria;p__Bacteroidota;c__Bacteroidia;o__Bacteroidales;f__Bacteroidaceae;g__Prevotella;s__Prevotella sp945863825	0	0	0	0	0	0	0	0	0	0	0	0.130749	0	0	0	0	0	0	0	0	0	0	0	0	0	0	0	0	0	0	0	0
pig_SAMEA3663038__maxbin2_low_prob.027.fna	pig_crx	human_crx,pig_crx	d__Bacteria;p__Bacillota_C;c__Negativicutes;o__Veillonellales;f__Megasphaeraceae;g__Megasphaera;s__Megasphaera elsdenii	0	0	0	0	0	0	0	0	0	0	0	0.204047	0	0	0	0	0	0	0	0	0	0	0	0	0	0	0	0.197378	0	0	0	0
pig_SAMEA3663046__metabat2_high_PE.046.fna	pig_crx	human_crx,pig_crx,chicken_crx	d__Bacteria;p__Bacteroidota;c__Bacteroidia;o__Bacteroidales;f__Bacteroidaceae;g__Prevotella;s__Prevotella sp900768785	1.67304	0	0	2.07722	1.88899	0	0	0	0	0	0	0	1.0206	0	0	0	0	0.468787	0	1.74096	0	0	0	0	0	0	0	0	0	0	3.43532	0
pig_SAMEA3663061__metabat2_low_PE.004.fna	pig_crx	dog_crx,human_crx,pig_crx	d__Bacteria;p__Bacteroidota;c__Bacteroidia;o__Bacteroidales;f__Bacteroidaceae;g__Phocaeicola;s__Phocaeicola vulgatus	0	0	0	0	0.163409	0	0	0	0	0	0	0	0	0	0	0	0	0	0	0.198966	0	0	0	0	0	0	0	0	0	0	0.360343	0
pig_SAMEA3663076__metabat2_high_PE.024.fna	pig_crx	human_crx,pig_crx	d__Bacteria;p__Bacteroidota;c__Bacteroidia;o__Bacteroidales;f__Bacteroidaceae;g__Alloprevotella;s__Alloprevotella sp004555425	0	0	0	0	0	0	0	0	0	0	0	0.214681	0	0	0	0	0	0	0	0	0	0	0	0	0	0	0	0.211926	0	0	0	0
pig_SAMEA3663090__metabat2_low_PE.027.fna	pig_crx	human_crx,pig_crx	d__Bacteria;p__Bacteroidota;c__Bacteroidia;o__Bacteroidales;f__Bacteroidaceae;g__Bacteroides;s__Bacteroides stercoris	0	0	0	0	0	0	0	0	0	0	0	0.781085	0	0	0	0	0	0	0	0	0	0	0	0	0	0.338459	0	0.738104	0	0	0	0
pig_SAMEA3663095__metabat2_low_PE.010.fna	pig_crx	wastewater_crx,pig_crx,dog_crx,cat_crx,human_crx	d__Bacteria;p__Bacteroidota;c__Bacteroidia;o__Bacteroidales;f__Bacteroidaceae;g__Prevotella;s__Prevotella sp900546535	1.54352	0	0	1.12435	0.433199	0	0	0	0	0	0	0.363801	1.0272	0	0	0	0	0.393797	0	0.308355	0	0	0	0	0	0.249762	0	0.402701	0	0	0.728282	0
pig_SAMEA3663124__metabat2_high_PE.028.fna	pig_crx	human_crx,pig_crx	d__Bacteria;p__Bacillota_A;c__Clostridia;o__Peptostreptococcales;f__Anaerovoracaceae;g__CAG-238;s__CAG-238 sp927797855	0	0	0	0	0	0	0	0	0	0	0	0.361932	0	0	0	0	0	0	0	0	0	0	0	0	0	0.188946	0	0.345027	0	0	0	0
pig_SAMEA3663208__metabat2_high_PE.004.fna	pig_crx	human_crx,pig_crx	d__Bacteria;p__Bacillota_A;c__Clostridia;o__Oscillospirales;f__Oscillospiraceae;g__Faecousia;s__Faecousia sp022781505	0	0	0	0	0	0	0	0	0	0	0	0.124708	0	0	0	0	0	0	0	0	0	0	0	0	0	0	0	0	0	0	0	0
pig_SAMEA3663209__metabat2_high_PE.008.fna	pig	pig	d__Bacteria;p__Bacteroidota;c__Bacteroidia;o__Bacteroidales;f__UBA932;g__Cryptobacteroides;s__Cryptobacteroides sp000433355	0	0	0	0	0	0	0	0	0	0	0	0.1924	0	0	0	0	0	0	0	0	0	0	0	0	0	0	0	0.209614	0	0	0	0
pig_SAMEA3663275__maxbin2_high_prob.033.fna	pig	pig	d__Bacteria;p__Bacillota;c__Bacilli;o__Lactobacillales;f__Lactobacillaceae;g__Lactobacillus;s__Lactobacillus sp945980025	0	0	0	0	0	0	0	0	0	0	0	0.147609	0	0	0	0	0	0	0	0	0	0	0	0	0	0	0	0.135241	0	0	0	0
pig_SAMEA3663297__maxbin2_low_prob.038.fna	pig_crx	human_crx,pig_crx	d__Bacteria;p__Pseudomonadota;c__Gammaproteobacteria;o__Enterobacterales;f__Succinivibrionaceae;g__Succinivibrio;s__Succinivibrio sp000431835	0	0	0	0	0	0	0	0	0	0	0	0.170077	0	0	0	0	0	0	0	0	0	0	0	0	0	0	0	0.166651	0	0	0	0
pig_trim_metabat.103.fna	pig	pig	d__Bacteria;p__Spirochaetota;c__Spirochaetia;o__Treponematales;f__Treponemataceae;g__Treponema_D;s__Treponema_D succinifaciens	0	0	0	0	0	0	0	0	0	0	0	0.203156	0	0	0	0	0	0	0	0	0	0	0	0	0	0	0	0.181733	0	0	0	0
pig_W4936_bin_6.fna	pig_crx	dog_crx,human_crx,pig_crx,cat_crx	d__Bacteria;p__Bacillota_C;c__Negativicutes;o__Selenomonadales;f__Selenomonadaceae;g__Anaerovibrio;s__Anaerovibrio sp900548165	0	0	0	0	0	0	0	0	0	0	0	0.198031	0	0	0	0	0	0	0	0	0	0	0	0	0	0	0	0.185244	0	0	0	0
pig_W4950_bin_7.fna	pig_crx	human_crx,pig_crx	d__Bacteria;p__Bacteroidota;c__Bacteroidia;o__Bacteroidales;f__Bacteroidaceae;g__Prevotella;s__Prevotella copri	0	0	0	0	0	0	0	0	0	0	0	0.134129	0	0	0	0	0	0	0	0	0	0	0	0	0	0	0	0	0	0	0	0
pig_W5021_bin_24.fna	pig	pig	d__Bacteria;p__Bacteroidota;c__Bacteroidia;o__Bacteroidales;f__Bacteroidaceae;g__Prevotella;s__Prevotella sp900313215	0	0	0	0	0	0	0	0	0	0	0	0.127623	0	0	0	0	0	0	0	0	0	0	0	0	0	0	0	0	0	0	0	0
pig_W5042_bin_34.fna	pig_crx	human_crx,pig_crx	d__Bacteria;p__Bacteroidota;c__Bacteroidia;o__Bacteroidales;f__Bacteroidaceae;g__Prevotella;s__Prevotella sp004556065	0	0	0	0	0	0	0	0	0	0	0	0.280911	0	0	0	0	0	0	0	0	0	0	0	0	0	0	0	0.24474	0	0	0	0
ruminant_GCA_015060115.1.fna	ruminant	ruminant	d__Bacteria;p__Bacillota_A;c__Clostridia;o__Lachnospirales;f__Lachnospiraceae;g__UBA2868;s__UBA2868 sp004552595	0	0	0	0	0	0	0	0	0	0	0	0	0	0	0	0	0	0	0	0	0	0	0.168094	0	0	0	0.179119	0	0	0	0	0
ruminant_GCA_015060395.1.fna	ruminant	ruminant	d__Bacteria;p__Bacillota_A;c__Clostridia;o__Oscillospirales;f__Acutalibacteraceae;g__CAG-177;s__CAG-177 sp003514385	0	0	0	0	0	0	0	0	0	0	0	0	0	0	0	0	0	0	0	0	0	0	0.213676	0	0	0	0.210473	0	0	0	0	0
ruminant_GCA_015060705.1.fna	ruminant	ruminant	d__Bacteria;p__Bacillota_A;c__Clostridia;o__Christensenellales;f__CAG-138;g__Phil1;s__Phil1 sp004558525	0	0	0	0	0	0	0	0	0	0	0	0	0	0	0	0	0	0	0	0	0	0	0.143675	0	0	0	0.172655	0	0	0	0	0
ruminant_GCA_015060765.1.fna	ruminant	ruminant	d__Bacteria;p__Bacillota_I;c__Bacilli_A;o__Erysipelotrichales;f__Erysipelotrichaceae;g__Holdemanella;s__Holdemanella porci	0	0	0	0	0	0	0	0	0	0	0	0	0	0	0	0	0	0	0	0	0	0	0.155725	0	0	0	0.182978	0	0	0	0	0
septage_norm_maxbin.014.fna	septage_crx	septage_crx,wastewater_crx	d__Bacteria;p__Bacillota_A;c__Clostridia;o__Oscillospirales;f__Oscillospiraceae;g__CAG-170;s__CAG-170 sp002404795	0	0	0	0	0	0	0.496223	0	0	0.208092	0	0	0	0	0	0	0	0	0	0	0	0	0	0	0	0	0	0	0.72115	0	0	0
septage_norm_metabat.19.fna	septage	septage	d__Bacteria;p__Bacillota_A;c__Clostridia;o__Lachnospirales;f__Lachnospiraceae;g__Oliverpabstia;s__Oliverpabstia sp004556655	0	0	0	0	0	0	3.0742	0	0	0.910848	0	0	0	0	0	0	0	0	0	0	0	0	0	0	0	0	0	0	3.27885	0	0	0
septage_norm_metabat.21.fna	septage_crx	septage_crx,wastewater_crx	d__Bacteria;p__Bacillota_A;c__Clostridia;o__Christensenellales;f__CAG-917;g__CAG-349;s__CAG-349 sp003539515	0	0	0	0	0	0	0.455369	0	0	0.186591	0	0	0	0	0	0	0	0	0	0	0	0	0	0	0	0	0	0	0.566433	0	0	0
septage_norm_metabat.26.fna	septage	septage	d__Bacteria;p__Bacteroidota;c__Bacteroidia;o__Bacteroidales;f__Bacteroidaceae;g__Prevotella;s__Prevotella sp029218445	0	0	0	0	0	0	1.13322	0	0	0.343998	0	0	0	0	0	0	0	0	0	0	0	0	0	0	0	0	0	0	1.0398	0	0	0
septage_norm_metabat.27.fna	septage	septage	d__Bacteria;p__Bacteroidota;c__Bacteroidia;o__Bacteroidales;f__Rikenellaceae;g__Alistipes;s__Alistipes sp015060115	0	0	0	0	0	0	0.454655	0	0	0.172985	0	0	0	0	0	0	0	0	0	0	0	0	0	0	0	0	0	0	0.547156	0	0	0
septage_norm_metabat.2.fna	septage_crx	septage_crx,wastewater_crx	d__Bacteria;p__Bacteroidota;c__Bacteroidia;o__Bacteroidales;f__UBA932;g__Cryptobacteroides;s__Cryptobacteroides sp015060395	0	0	0	0	0	0	0.252851	0	0	0	0	0	0	0	0	0	0	0	0	0	0	0	0	0	0	0	0	0	0.292376	0	0	0
septage_norm_metabat.40.fna	septage	septage	d__Bacteria;p__Bacteroidota;c__Bacteroidia;o__Bacteroidales;f__Bacteroidaceae;g__Phocaeicola;s__Phocaeicola sp015060705	0	0	0	0	0	0	0.510543	0	0	0.186256	0	0	0	0	0	0	0	0	0	0	0	0	0	0	0	0	0	0	0.600569	0	0	0
septage_norm_metabat.8.fna	septage	septage	d__Bacteria;p__Bacteroidota;c__Bacteroidia;o__Bacteroidales;f__Bacteroidaceae;g__Phocaeicola;s__Phocaeicola sp015060765	0	0	0	0	0	0	0.466581	0	0	0.154449	0	0	0	0	0	0	0	0	0	0	0	0	0	0	0	0	0	0	0.481541	0	0	0
septage_trim_maxbin.001.fna	septage_crx	septage_crx,wastewater_crx	d__Bacteria;p__Caldisericota;c__Caldisericia;o__Cryosericales;f__Cryosericaceae;g__Cryosericum;s__	0	0	0	0	0	0	2.44034	0	0	0.851418	0	0	0	0	0	0	0	0	0	0	0	0	0	0	0	0	0	0	3.161	0	0	0
septage_trim_maxbin.003.fna	septage_crx	septage_crx,wastewater_crx	d__Bacteria;p__Bacteroidota;c__Bacteroidia;o__Bacteroidales;f__UBA1715;g__;s__	0	0	0	0	0	0	1.62705	0	0	0.515084	0	0	0	0	0	0	0	0	0	0	0	0	0	0	0	0	0	0	2.13191	0	0	0
septage_trim_maxbin.004.fna	septage	septage	d__Bacteria;p__Bacteroidota;c__Bacteroidia;o__Bacteroidales;f__Bacteroidaceae;g__Prevotella;s__Prevotella sp937863835	0	0	0	0	0	0	2.02155	0	0	0.667608	0	0	0	0	0	0	0	0	0	0	0	0	0	0	0	0	0	0	2.41619	0	0	0
septage_trim_maxbin.008.fna	septage	septage	d__Bacteria;p__Bacillota_A;c__Clostridia;o__Lachnospirales;f__Lachnospiraceae;g__JAGPKJ01;s__JAGPKJ01 sp018053995	0	0	0	0	0	0	3.6968	0	0	1.22653	0	0	0	0	0	0	0	0	0	0	0	0	0	0	0	0	0	0	3.98813	0	0	0
septage_trim_maxbin.009.fna	septage	septage	d__Bacteria;p__Cloacimonadota;c__Cloacimonadia;o__Cloacimonadales;f__Cloacimonadaceae;g__Cloacimonas;s__	0	0	0	0	0	0	0.871337	0	0	0.239312	0	0	0	0	0	0	0	0	0	0	0	0	0	0	0	0	0	0	1.15453	0	0	0
septage_trim_maxbin.015.fna	septage	septage	d__Bacteria;p__Bacillota_C;c__Negativicutes;o__Acidaminococcales;f__Acidaminococcaceae;g__JAKVKY01;s__	0	0	0	0	0	0	0.434741	0	0	0.155548	0	0	0	0	0	0	0	0	0	0	0	0	0	0	0	0	0	0	0.536609	0	0	0
septage_trim_maxbin.016.fna	septage	septage	d__Bacteria;p__Spirochaetota;c__Spirochaetia;o__Treponematales;f__Rectinemataceae;g__JAFIHQ01;s__	0	0	0	0	0	0	0.350936	0	0	0.131219	0	0	0	0	0	0	0	0	0	0	0	0	0	0	0	0	0	0	0.409516	0	0	0
septage_trim_maxbin.020.fna	septage	septage	d__Bacteria;p__Spirochaetota;c__Spirochaetia;o__Treponematales;f__Rectinemataceae;g__JAFIHQ01;s__	0	0	0	0	0	0	0.553603	0	0	0.177722	0	0	0	0	0	0	0	0	0	0	0	0	0	0	0	0	0	0	0.838054	0	0	0
septage_trim_maxbin.036.fna	septage_crx	septage_crx,wastewater_crx	d__Bacteria;p__Bacteroidota;c__Bacteroidia;o__Bacteroidales;f__Bacteroidaceae;g__Prevotella;s__	0	0	0	0	0	0	0.278376	0	0	0	0	0	0	0	0	0	0	0	0	0	0	0	0	0	0	0	0	0	0.299938	0	0	0
septage_trim_maxbin.037.fna	septage	septage	d__Bacteria;p__Bacteroidota;c__Bacteroidia;o__Bacteroidales;f__Paludibacteraceae;g__UBA4345;s__UBA4345 sp937872735	0	0	0	0	0	0	0.313641	0	0	0.153911	0	0	0	0	0	0	0	0	0	0	0	0	0	0	0	0	0	0	0.396856	0	0	0
septage_trim_metabat.11.fna	septage	septage	d__Bacteria;p__Pseudomonadota;c__Alphaproteobacteria;o__Micropepsales;f__Micropepsaceae;g__Rhizomicrobium;s__	0	0	0	0	0	0	0.215136	0	0	0	0	0	0	0	0	0	0	0	0	0	0	0	0	0	0	0	0	0	0.221715	0	0	0
septage_trim_metabat.12.fna	septage	septage	d__Bacteria;p__Bacillota_A;c__Clostridia;o__Oscillospirales;f__Ruminococcaceae;g__Ruminococcus;s__Ruminococcus sp022641595	0	0	0	0	0	0	0.442345	0	0	0.147003	0	0	0	0	0	0	0	0	0	0	0	0	0	0	0	0	0	0	0.595498	0	0	0
septage_trim_metabat.14.fna	septage	septage	d__Bacteria;p__FCPU426;c__Palsa-1180;o__Palsa-1180;f__Palsa-1180;g__;s__	0	0	0	0	0	0	2.05176	0	0	0.689526	0	0	0	0	0	0	0	0	0	0	0	0	0	0	0	0	0	0	2.23075	0	0	0
septage_trim_metabat.18.fna	septage	septage	d__Bacteria;p__Caldisericota;c__Caldisericia;o__Cryosericales;f__Cryosericaceae;g__Cryosericum;s__	0	0	0	0	0	0	0.251704	0	0	0	0	0	0	0	0	0	0	0	0	0	0	0	0	0	0	0	0	0	0.29768	0	0	0
septage_trim_metabat.29.fna	septage	septage	d__Bacteria;p__Bacillota_I;c__Bacilli_A;o__RFN20;f__CAG-826;g__Enteromonas;s__	0	0	0	0	0	0	0.440668	0	0	0.162112	0	0	0	0	0	0	0	0	0	0	0	0	0	0	0	0	0	0	0.496408	0	0	0
septage_trim_metabat.2.fna	septage	septage	d__Bacteria;p__Acidobacteriota;c__Aminicenantia;o__JAMOAD01;f__JAMOAD01;g__JAMOAD01;s__JAMOAD01 sp023621955	0	0	0	0	0	0	0	0	0	0	0	0	0	0	0	0	0	0	0	0	0	0	0	0	0	0	0	0	0.229993	0	0	0
septage_trim_metabat.31.fna	septage	septage	d__Bacteria;p__Bacillota_A;c__Clostridia;o__Lachnospirales;f__Lachnospiraceae;g__Butyrivibrio;s__	0	0	0	0	0	0	0.173135	0	0	0	0	0	0	0	0	0	0	0	0	0	0	0	0	0	0	0	0	0	0.176479	0	0	0
septage_trim_metabat.34.fna	septage	septage	d__Bacteria;p__Bacteroidota;c__Bacteroidia;o__Bacteroidales;f__Bacteroidaceae;g__JAAYUD01;s__	0	0	0	0	0	0	1.88199	0	0	0.60213	0	0	0	0	0	0	0	0	0	0	0	0	0	0	0	0	0	0	2.24543	0	0	0
septage_trim_metabat.36.fna	septage	septage	d__Bacteria;p__Acidobacteriota;c__Polarisedimenticolia;o__J045;f__J045;g__JAJFTU01;s__JAJFTU01 sp021372775	0	0	0	0	0	0	0.378781	0	0	0	0	0	0	0	0	0	0	0	0	0	0	0	0	0	0	0	0	0	0.288338	0	0	0
septage_trim_metabat.39.fna	septage	septage	d__Bacteria;p__Desulfobacterota;c__Syntrophia;o__Syntrophales;f__Smithellaceae;g__Smithella;s__Smithella sp021372815	0	0	0	0	0	0	0.455068	0	0	0.15072	0	0	0	0	0	0	0	0	0	0	0	0	0	0	0	0	0	0	0.678944	0	0	0
septage_trim_metabat.46.fna	septage	septage	d__Bacteria;p__Myxococcota;c__Myxococcia;o__Myxococcales;f__Anaeromyxobacteraceae;g__Anaeromyxobacter;s__	0	0	0	0	0	0	0.201296	0	0	0	0	0	0	0	0	0	0	0	0	0	0	0	0	0	0	0	0	0	0.225339	0	0	0
septage_trim_metabat.47.fna	septage	septage	d__Bacteria;p__Bacteroidota;c__Bacteroidia;o__Bacteroidales;f__Bacteroidaceae;g__Prevotella;s__	0	0	0	0	0	0	0.145379	0	0	0	0	0	0	0	0	0	0	0	0	0	0	0	0	0	0	0	0	0	0.182921	0	0	0
septage_trim_metabat.58.fna	septage	septage	d__Bacteria;p__Bacteroidota;c__Bacteroidia;o__Bacteroidales;f__Muribaculaceae;g__JAKVKZ01;s__JAKVKZ01 sp022484565	0	0	0	0	0	0	0.185282	0	0	0	0	0	0	0	0	0	0	0	0	0	0	0	0	0	0	0	0	0	0.18901	0	0	0
septage_trim_metabat.59.fna	septage	septage	d__Bacteria;p__Verrucomicrobiota;c__Verrucomicrobiae;o__Opitutales;f__Opitutaceae;g__CAJCBL01;s__	0	0	0	0	0	0	0.48619	0	0	0.173373	0	0	0	0	0	0	0	0	0	0	0	0	0	0	0	0	0	0	0.558003	0	0	0
septage_trim_metabat.60.fna	septage	septage	d__Bacteria;p__Bacteroidota;c__Ignavibacteria;o__SJA-28;f__B-1AR;g__DSSM01;s__	0	0	0	0	0	0	0.232424	0	0	0	0	0	0	0	0	0	0	0	0	0	0	0	0	0	0	0	0	0	0.229086	0	0	0
septage_trim_metabat.61.fna	septage_crx	septage_crx,wastewater_crx	d__Bacteria;p__Acidobacteriota;c__Holophagae;o__Holophagales;f__Holophagaceae;g__Holophaga;s__	0	0	0	0	0	0	0.143427	0	0	0	0	0	0	0	0	0	0	0	0	0	0	0	0	0	0	0	0	0	0.184867	0	0	0
septage_trim_metabat.62.fna	septage	septage	d__Bacteria;p__Bacteroidota;c__Bacteroidia;o__Bacteroidales;f__Bacteroidaceae;g__Prevotella;s__	0	0	0	0	0	0	0.214152	0	0	0	0	0	0	0	0	0	0	0	0	0	0	0	0	0	0	0	0	0	0.284565	0	0	0
septage_trim_metabat.7.fna	septage	septage	d__Bacteria;p__Sumerlaeota;c__Sumerlaeia;o__MVZB01;f__MVZB01;g__JAMCWS01;s__	0	0	0	0	0	0	0.169378	0	0	0	0	0	0	0	0	0	0	0	0	0	0	0	0	0	0	0	0	0	0.195902	0	0	0
septage_trim_metabat.8.fna	septage	septage	d__Bacteria;p__Synergistota;c__Synergistia;o__Synergistales;f__Synergistaceae;g__;s__	0	0	0	0	0	0	0.389242	0	0	0	0	0	0	0	0	0	0	0	0	0	0	0	0	0	0	0	0	0	0.424832	0	0	0
septage_trim_metabat.9.fna	septage	septage	d__Bacteria;p__Bacillota_A;c__Clostridia;o__Christensenellales;f__Aristaeellaceae;g__Limiplasma;s__Limiplasma sp023395615	0	0	0	0	0	0	0.162081	0	0	0	0	0	0	0	0	0	0	0	0	0	0	0	0	0	0	0	0	0	0.131173	0	0	0
wastewater_GEMS_3300001096_16.fna	wastewater_crx	human_crx,wastewater_crx	d__Bacteria;p__Bacteroidota;c__Bacteroidia;o__Bacteroidales;f__Tannerellaceae;g__;s__	0.168643	0.306579	0	0.465955	0.442089	0.180733	0.314854	0	0	0.349244	0.24593	0	0.43696	0	0.138351	0	0	0	0	0	0.351865	0	0.273286	0.303036	0.201316	0.329317	0	0.191131	0.231421	0	0.252932	0
wastewater_GEMS_3300006056_94.fna	wastewater	wastewater	d__Bacteria;p__Bacteroidota;c__Bacteroidia;o__Bacteroidales;f__Tenuifilaceae;g__UBA1064;s__UBA1064 sp002316235	0	0	0	0.204483	0.171733	0	0	0.217918	0	0	0	0	0.169033	0	0.147636	0	0	0	0	0	0	0	0	0	0	0	0	0	0	0	0	0
wastewater_GEMS_3300009767_58.fna	wastewater	wastewater	d__Bacteria;p__Planctomycetota;c__Phycisphaerae;o__Sedimentisphaerales;f__SG8-4;g__PLanc-01;s__	0	0	0	0.139517	0.132977	0	0	0	0	0	0	0	0.14058	0	0	0	0	0	0	0	0	0	0	0	0	0	0	0	0	0	0	0
wastewater_GEMS_3300012018_8.fna	wastewater	wastewater	d__Bacteria;p__Bacteroidota;c__Bacteroidia;o__Bacteroidales;f__Bacteroidaceae;g__UBA6382;s__	0	0	0	0	0	0	0	0	0	0	0	0	0	0	0.147988	0	0	0	0	0	0	0	0	0	0	0	0	0	0	0	0	0
wastewater_GEMS_3300012990_10.fna	wastewater	wastewater	d__Bacteria;p__Desulfobacterota;c__Syntrophia;o__Syntrophales;f__Smithellaceae;g__UBA8904;s__	0	0	0	0	0	0	0	0	0	0	0	0	0	0	0	0	0	0	0	0	0	0	1.98589	0	0	0	0	0	0	0	0	0
wastewater_GEMS_3300013833_6.fna	wastewater	wastewater	d__Bacteria;p__Bacteroidota;c__Kapaibacteriia;o__Kapaibacteriales;f__UBA2268;g__CALLXS01;s__	0	0	0	0	0	0	0	0	0	0	0	0	0	0	0.124749	0	0	0	0	0	0	0	0	0	0	0	0	0	0	0	0	0
wastewater_GEMS_3300014831_10.fna	wastewater_crx	septage_crx,wastewater_crx	d__Bacteria;p__Pseudomonadota;c__Gammaproteobacteria;o__Enterobacterales;f__Aeromonadaceae;g__Aeromonas;s__Aeromonas rivipollensis	0	0	0	0	0	0	0.829142	0	0	0.264676	0	0	0	0	0	0	0	0	0	0	0	0	0	0	0	0	0	0	1.06858	0	0	0
wastewater_GEMS_3300014831_14.fna	wastewater_crx	human_crx,wastewater_crx,pig_crx	d__Bacteria;p__Pseudomonadota;c__Gammaproteobacteria;o__Pseudomonadales;f__Moraxellaceae;g__Acinetobacter;s__Acinetobacter sp003987695	0.189246	0.392376	0	0.53007	0.485252	0.18818	0.350214	0.363128	0	0.395652	0.302438	0	0.38092	0	0.251391	0	0	0	0	0	0.371447	0	0.270879	0.344351	0.194674	0.352184	0	0.23429	0.215406	0	0.231499	0
wastewater_GEMS_3300014831_15.fna	wastewater	wastewater	d__Bacteria;p__Bacteroidota;c__Bacteroidia;o__Bacteroidales;f__Paludibacteraceae;g__JAAYPI01;s__JAAYPI01 sp012519885	0	0	0	0.188326	0.159034	0	0	0	0	0	0.175512	0	0	0	0.139814	0	0	0	0	0	0	0	0	0	0	0	0	0	0	0	0	0
wastewater_GEMS_3300014831_18.fna	wastewater_crx	septage_crx,wastewater_crx	d__Bacteria;p__Bacteroidota;c__Bacteroidia;o__Chitinophagales;f__Chitinophagaceae;g__JJ008;s__	0	0	0	0	0	0	0.288488	0	0	0.12956	0	0	0	0	0	0	0	0	0	0	0	0	0	0	0	0	0	0	0.368466	0	0	0
wastewater_GEMS_3300014831_9.fna	wastewater	wastewater	d__Bacteria;p__Actinomycetota;c__Actinomycetes;o__Nanopelagicales;f__Nanopelagicaceae;g__Planktophila;s__	0.228226	0.438869	0	0.66811	0.600531	0.259994	0.44593	0.698863	0	0.474214	0.343521	0	0.607946	0	0.568041	0	0	0	0	0	0.471828	0	0.345062	0.397449	0.241923	0.48372	0	0.269902	0.302408	0	0.338625	0
wastewater_GEMS_3300014961_11.fna	wastewater_crx	human_crx,wastewater_crx,cat_crx	d__Bacteria;p__Nitrospirota;c__Nitrospiria;o__Nitrospirales;f__Nitrospiraceae;g__Nitrospira_A;s__Nitrospira_A sp009594855	0	0.239045	0	0.262792	0.249824	0	0.185042	0.240944	0	0.218561	0.162032	0	0.245378	0	0.155448	0	0	0	0	0	0.194638	0	0.171035	0.191837	0	0.189574	0	0.13288	0.139095	0	0.158819	0
wastewater_GEMS_3300014961_12.fna	wastewater_crx	wastewater_crx,pig_crx,dog_crx,cat_crx,human_crx	d__Bacteria;p__Bacteroidota;c__Bacteroidia;o__Bacteroidales;f__Paludibacteraceae;g__UBA4345;s__UBA4345 sp937872735	3.16169	0.271511	0	2.32015	0.912785	0	0.236969	0.280343	0	0.271548	0.190845	0	2.09184	0	0.218861	0	0	0.830067	0	0.634587	0.245605	0	0.182932	0.230664	0.148717	0.2868	0	0.267449	0.143575	0	1.46745	0
wastewater_GEMS_3300014961_6.fna	wastewater_crx	human_crx,wastewater_crx,environmental_crx,chicken_crx	d__Bacteria;p__Bacillota_A;c__Clostridia;o__Oscillospirales;f__Acutalibacteraceae;g__Ruminococcus_E;s__Ruminococcus_E bromii_B	0.353799	0.684208	0	1.05684	0.945145	0.372293	0.671943	0.694747	0	0.729943	0.546748	0	0.910437	0	0.527445	0	0	0	0	0	0.751961	0	0.513128	0.662726	0.385727	0.773514	0	0.422939	0.408858	0	0.485855	0
wastewater_GEMS_3300025587_30.fna	wastewater	wastewater	d__Bacteria;p__Pseudomonadota;c__Gammaproteobacteria;o__Burkholderiales;f__Burkholderiaceae;g__CTSOIL-112;s__CTSOIL-112 sp017986195	0.129266	0.229149	0	0.424364	0.327696	0.129319	0.222308	0	0	0.290604	0.181455	0	0.260959	0	0.306791	0	0	0	0	0	0.22223	0	0.186422	0.176293	0.123942	0.259163	0	0.180081	0.13809	0	0.147833	0
wastewater_GEMS_3300025677_24.fna	wastewater_crx	wastewater_crx,environmental_crx	d__Bacteria;p__Bacillota_A;c__Clostridia;o__Lachnospirales;f__Lachnospiraceae;g__JAGPKJ01;s__JAGPKJ01 sp018053995	0	0	0	0	0	0	0.34126	0	0	0	0	0	0	0	0	0	0	0	0	0	0	0	0	0	0	0	0	0	0.579032	0	0	0
wastewater_GEMS_3300025691_113.fna	wastewater	wastewater	d__Bacteria;p__Pseudomonadota;c__Gammaproteobacteria;o__Burkholderiales;f__Aquaspirillaceae;g__Rivihabitans;s__Rivihabitans sp937871815	0.361637	0.673199	0	1.08184	0.965596	0.383751	0.716726	0.297435	0	0.774507	0.566723	0	0.835794	0	0.393253	0	0	0	0	0	0.726919	0	0.506724	0.67261	0.401407	0.779052	0	0.455337	0.432284	0	0.46508	0
wastewater_GEMS_3300025737_42.fna	wastewater_crx	human_crx,wastewater_crx	d__Bacteria;p__Bacillota_A;c__Clostridia;o__Lachnospirales;f__Lachnospiraceae;g__Agathobacter;s__Agathobacter rectalis	0.183535	0.378233	0	0.569905	0.512625	0.202443	0.37338	0.128318	0	0.401619	0.308675	0	0.438126	0	0.213922	0	0	0	0	0	0.370272	0	0.267018	0.354666	0.202978	0.383264	0	0.229105	0.23358	0	0.242819	0
wastewater_GEMS_3300025855_23.fna	wastewater	wastewater	d__Bacteria;p__Bacteroidota;c__Bacteroidia;o__Bacteroidales;f__Bacteroidaceae;g__Prevotella;s__Prevotella copri_I	0	0	0	0	0	0	0	0	0	0	0	0	0	0	0.23602	0	0	0	0	0	0	0	0	0	0	0	0	0	0	0	0	0
wastewater_GEMS_3300025858_61.fna	wastewater	wastewater	d__Bacteria;p__Pseudomonadota;c__Gammaproteobacteria;o__Pseudomonadales;f__Moraxellaceae;g__Acinetobacter;s__Acinetobacter johnsonii	0	0	0	0	0	0	0.22809	0	0	0	0	0	0	0	0	0	0	0	0	0	0	0	0	0	0	0	0	0	0.274877	0	0	0
wastewater_GEMS_3300025866_10.fna	wastewater	wastewater	d__Bacteria;p__Bacillota;c__Bacilli;o__Lactobacillales;f__Streptococcaceae;g__Streptococcus;s__	0	0.158592	0	0.163205	0.154089	0	0	0	0	0.128494	0	0	0.180164	0	0	0	0	0	0	0	0	0	0	0	0	0.145078	0	0	0	0	0	0
wastewater_GEMS_3300025867_41.fna	wastewater	wastewater	d__Bacteria;p__Bacteroidota;c__Bacteroidia;o__Bacteroidales;f__Paludibacteraceae;g__W0P28-013;s__	0	0.178351	0	0.311248	0.274625	0	0.210754	0	0	0.221349	0.188773	0	0.265619	0	0.290143	0	0	0	0	0	0.203873	0	0.137547	0.192933	0	0.2295	0	0	0.132446	0	0.144828	0
wastewater_GEMS_3300025867_63.fna	wastewater_crx	septage_crx,wastewater_crx	d__Bacteria;p__Bacteroidota;c__Bacteroidia;o__Bacteroidales;f__Bacteroidaceae;g__Bacteroides_I;s__Bacteroides_I graminisolvens	0	0	0	0	0	0	0.249105	0	0	0	0	0	0	0	0	0	0	0	0	0	0	0	0	0	0	0	0	0	0.340276	0	0	0
wastewater_GEMS_3300026284_11.fna	wastewater	wastewater	d__Bacteria;p__Verrucomicrobiota;c__Verrucomicrobiae;o__Opitutales;f__Opitutaceae;g__MWDT01;s__MWDT01 sp002070825	0	0	0	0.145398	0	0	0	0	0	0	0	0	0	0	0	0	0	0	0	0	0	0	0	0	0	0.125503	0	0	0	0	0	0
wastewater_GEMS_3300026289_20.fna	wastewater	wastewater	d__Bacteria;p__Bacillota_A;c__Clostridia;o__Oscillospirales;f__Oscillospiraceae;g__;s__	0	0	0	0.160095	0	0	0	0	0	0	0	0	0	0	0	0	0	0	0	0	0	0	0	0	0	0.176323	0	0	0	0	0	0
wastewater_GEMS_3300026302_17.fna	wastewater	wastewater	d__Bacteria;p__Pseudomonadota;c__Gammaproteobacteria;o__Burkholderiales;f__Rhodocyclaceae;g__Thauera;s__Thauera aminoaromatica	0.251564	0.544617	0	1.15204	0.853678	0.298192	0.631144	0.488049	0	0.552022	0.456613	0	0.775714	0	0.2634	0	0	0	0	0	0.474528	0	0.3588	0.419588	0.222671	0.749268	0	0.269206	0.33687	0	0.460464	0
wastewater_GEMS_3300027794_45.fna	wastewater_crx	wastewater_crx,environmental_crx	d__Bacteria;p__Bacteroidota;c__Bacteroidia;o__Bacteroidales;f__Paludibacteraceae;g__UPXZ01;s__UPXZ01 sp937870645	0.759872	0.784579	0.797016	0.515704	0.829993	0.930527	0.552248	0.777854	0.689764	0.676492	0.579604	0.832121	0.595839	0.997021	0.88494	0.841369	0.737339	0.889725	0.918302	0.86685	0.695867	0.959314	1.01911	0.704435	1.05886	0.816551	0.832654	1.10654	0.943454	0.875669	0.847375	0.851309
wastewater_GEMS_3300028580_9.fna	wastewater	wastewater	d__Bacteria;p__Caldisericota;c__Caldisericia;o__Cryosericales;f__Cryosericaceae;g__Cryosericum;s__	0	0.23951	0	0.355242	0.280578	0	0.221603	0	0	0.253669	0.177009	0	0.254648	0	0.382322	0	0	0	0	0	0.230904	0	0.149713	0.24629	0	0.202874	0	0.129234	0.146218	0	0.143328	0
wastewater_GEMS_3300028582_13.fna	wastewater_crx	septage_crx,wastewater_crx	d__Bacteria;p__Actinomycetota;c__Actinomycetes;o__Actinomycetales;f__Dermatophilaceae;g__Phycicoccus_A;s__Phycicoccus_A elongatus	0	0	0	0	0	0	0.182258	0	0	0	0	0	0	0	0	0	0	0	0	0	0	0	0	0	0	0	0	0	0.205218	0	0	0
wastewater_GEMS_3300029233_3.fna	wastewater_crx	septage_crx,wastewater_crx	d__Bacteria;p__Actinomycetota;c__Actinomycetes;o__Actinomycetales;f__Microbacteriaceae;g__Leucobacter;s__Leucobacter sp002336855	0	0	0	0	0	0	0.174214	0	0	0	0	0	0	0	0	0	0	0	0	0	0	0	0	0	0	0	0	0	0.198945	0	0	0
wastewater_GEMS_3300029233_6.fna	wastewater	wastewater	d__Bacteria;p__Pseudomonadota;c__Gammaproteobacteria;o__Burkholderiales;f__Burkholderiaceae;g__Alicycliphilus;s__Alicycliphilus sp018054745	0.50838	1.03814	0	1.39849	1.23231	0.519868	0.904643	0.608192	0	1.02202	0.724368	0	1.00622	0	0.668603	0	0	0	0	0	1.05852	0	0.58018	0.815987	0.474614	0.988802	0	0.599576	0.622532	0	0.589569	0
wastewater_singleton_GCA_016703645.1_ASM1670364v1_genomic.fna	wastewater	wastewater	d__Bacteria;p__Pseudomonadota;c__Alphaproteobacteria;o__Rickettsiales;f__Rickettsiaceae;g__Megaera;s__Megaera polyxenophila	0	0	0	0.252382	0.232153	0	0	0	0	0	0	0	0.16831	0	0.332045	0	0	0	0	0	0	0	0	0	0	0	0	0	0	0	0	0
wastewater_singleton_GCA_016705495.1_ASM1670549v1_genomic.fna	wastewater	wastewater	d__Bacteria;p__Pseudomonadota;c__Gammaproteobacteria;o__Enterobacterales;f__Enterobacteriaceae;g__Enterobacter;s__Enterobacter cloacae_P	8.0278	17.4329	0	23.9615	21.0742	8.45182	14.9212	10.3147	0	18.0105	13.4463	0	15.7406	1.59101	10.1354	0	0.440113	0	0.154268	0	17.0048	2.27694	10.1048	15.8474	9.76654	16.5476	0	10.7707	7.33868	1.05629	9.26177	0.222396
wastewater_singleton_GCA_016713505.1_ASM1671350v1_genomic.fna	wastewater	wastewater	d__Bacteria;p__Bacillota_A;c__Clostridia;o__Lachnospirales;f__Lachnospiraceae;g__Butyrivibrio;s__	0	0	0	0.166081	0	0	0	0	0	0	0	0	0	0	0	0	0	0	0	0	0	0	0	0	0	0	0	0	0	0	0	0
wastewater_singleton_GCA_016720685.1_ASM1672068v1_genomic.fna	wastewater	wastewater	d__Bacteria;p__Bacteroidota;c__Bacteroidia;o__Bacteroidales;f__Bacteroidaceae;g__Prevotella;s__Prevotella sp937863835	0.272419	0.520293	0	0.829384	0.674191	0.243223	0.563688	0	0	0.731743	0.327223	0	0.546748	0	0.392456	0	0	0	0	0	0.44766	0	0.423843	0.423502	0.1702	0.621332	0	0.261958	0.671918	0	0.350966	0
wastewater_singleton_GCA_016722055.1_ASM1672205v1_genomic.fna	wastewater	wastewater	d__Bacteria;p__Bacillota;c__Bacilli;o__Lactobacillales;f__Streptococcaceae;g__Streptococcus;s__Streptococcus suis_AA	0	0	0	0	0	0	0	0	0	0	0	0	0	0	0.192254	0	0	0	0	0	0	0	0	0	0	0	0	0	0	0	0	0
wastewater_ye_ASMAG1273.fna	wastewater	wastewater	d__Bacteria;p__Pseudomonadota;c__Gammaproteobacteria;o__Burkholderiales;f__Rhodocyclaceae;g__Zoogloea;s__Zoogloea sp008011925	1.78981	4.01845	0	5.52248	4.81873	2.01283	3.75956	4.89741	0	3.91311	2.80787	0	4.79495	0.610514	3.98021	0	0	0	0	0	3.87159	0.504043	2.71724	3.1947	1.96524	3.86582	0	2.12333	2.30202	0.397282	2.58482	0.155019
wastewater_ye_ASMAG1456.fna	wastewater	wastewater	d__Bacteria;p__Campylobacterota;c__Campylobacteria;o__Campylobacterales;f__Arcobacteraceae;g__Aliarcobacter;s__Aliarcobacter sp017996075	0	0.150373	0	0.370859	0.374977	0.146976	0.485222	0.17552	0	0.233847	0.139057	0	0.351516	0	0.133074	0	0	0	0	0	0.207503	0	0.177607	0	0	0.179813	0	0.129796	0.324336	0	0.231585	0
wastewater_ye_ASMAG1695.fna	wastewater	wastewater	d__Bacteria;p__Pseudomonadota;c__Gammaproteobacteria;o__Competibacterales;f__Competibacteraceae;g__Competibacter_A;s__Competibacter_A sp016713505	0	0	0	0	0	0	0	0	0	0	0	0	0	0	1.00783	0	0	0	0	0	0	0	0	0	0	0	0	0	0	0	0	0
wastewater_ye_ASMAG1839.fna	wastewater	wastewater	d__Bacteria;p__Pseudomonadota;c__Gammaproteobacteria;o__Burkholderiales;f__Rhodocyclaceae;g__Zoogloea;s__Zoogloea sp016720685	0.621303	1.01211	0	1.65963	1.38003	0.712048	1.06407	0.417061	0	1.1517	0.835799	0	1.63149	0	0.386311	0	0	0	0	0	0.993874	0.18286	0.783066	0.932302	0.494913	1.35482	0	0.578043	0.849792	0	0.790136	0
wastewater_ye_ASMAG1840.fna	wastewater	wastewater	d__Bacteria;p__Nitrospirota;c__Nitrospiria;o__Nitrospirales;f__Nitrospiraceae;g__Nitrospira_D;s__Nitrospira_D sp002254365	0	0	0	0	0	0	0	0	0	0	0	0	0	0	0.301688	0	0	0	0	0	0	0	0	0	0	0	0	0	0	0	0	0
wastewater_ye_ASMAG1845.fna	wastewater	wastewater	d__Bacteria;p__Pseudomonadota;c__Gammaproteobacteria;o__Burkholderiales;f__Aquaspirillaceae;g__Rivihabitans;s__Rivihabitans pingtungensis	2.86578	6.38607	0	9.33	7.76841	3.13111	5.84803	4.50147	0	6.86135	4.70957	0	5.41247	0.566301	5.30733	0	0.175172	0	0	0	6.5953	0.76973	3.45081	5.64793	3.15204	6.4283	0	3.68391	2.95644	0.571249	3.42068	0
wastewater_ye_ASMAG1928.fna	wastewater	wastewater	d__Bacteria;p__Actinomycetota;c__Actinomycetes;o__Propionibacteriales;f__Propionibacteriaceae;g__Micropruina;s__Micropruina glycogenica	0	0	0	0	0	0	0	0	0	0	0	0	0	0	0.175578	0	0	0	0	0	0	0	0	0	0	0	0	0	0	0	0	0
wastewater_ye_ASMAG1978.fna	wastewater	wastewater	d__Bacteria;p__Actinomycetota;c__Thermoleophilia;o__Solirubrobacterales;f__70-9;g__RHKX01;s__RHKX01 sp018263295	0	0	0	0.167797	0.170568	0	0	0	0	0.12809	0	0	0.177767	0	0	0	0	0	0	0	0	0	0	0	0	0.141653	0	0	0	0	0	0
wastewater_ye_ASMAG2013.fna	wastewater	wastewater	d__Bacteria;p__Pseudomonadota;c__Gammaproteobacteria;o__Burkholderiales;f__Burkholderiaceae;g__Acidovorax;s__Acidovorax defluvii	0	0	0	0	0	0	0	0	0	0	0	0	0	0	0.147952	0	0	0	0	0	0	0	0	0	0	0	0	0	0	0	0	0
wastewater_ye_ASMAG392.fna	wastewater	wastewater	d__Bacteria;p__Bacteroidota;c__Bacteroidia;o__Bacteroidales;f__UBA932;g__Bact-08;s__Bact-08 sp013335275	0	0	0	0	0	0	0	0	0	0	0	0	0	0	0.306226	0	0	0	0	0	0	0	0	0	0	0	0	0	0	0	0	0
wastewater_ye_ASMAG406.fna	wastewater	wastewater	d__Bacteria;p__Bacteroidota;c__Bacteroidia;o__Flavobacteriales;f__Weeksellaceae;g__Cloacibacterium;s__	0	0	0	0.198243	0	0	0	0	0	0	0	0	0	0	0	0	0	0	0	0	0	0	0	0	0	0	0	0	0	0	0	0
wastewater_ye_ASMAG482.fna	wastewater	wastewater	d__Bacteria;p__Actinomycetota;c__Acidimicrobiia;o__Acidimicrobiales;f__Microtrichaceae;g__JADJBW01;s__JADJBW01 sp016703525	0	0	0	0	0	0	0	0	0	0	0	0	0	0	0.162926	0	0	0	0	0	0	0	0	0	0	0	0	0	0	0	0	0
wastewater_ye_ASMAG498.fna	wastewater	wastewater	d__Bacteria;p__Bacteroidota;c__Bacteroidia;o__Bacteroidales;f__Prolixibacteraceae;g__;s__	0	0	0	0	0	0	0	0	0	0	0	0	0	0	0.134296	0	0	0	0	0	0	0	0	0	0	0	0	0	0	0	0	0
WRFA_trim_metabat.26.fna	wastewater	wastewater	d__Bacteria;p__Actinomycetota;c__Acidimicrobiia;o__Acidimicrobiales;f__Microtrichaceae;g__SSF14;s__SSF14 sp937868025	0.309396	0.562365	0	0.781685	0.694473	0.267323	0.513256	0.294074	0	0.572901	0.41884	0	0.607232	0	0.301618	0	0	0	0	0	0.534325	0	0.376107	0.498416	0.325709	0.506077	0	0.308347	0.302757	0	0.363339	0
WRFA_trim_metabat.33.fna	wastewater	wastewater	d__Bacteria;p__Actinomycetota;c__Thermoleophilia;o__Solirubrobacterales;f__70-9;g__67-14;s__	0.652583	1.43042	0	2.20601	1.77493	0.841813	1.35898	0.876749	0	1.42921	1.1287	0	1.71506	0	0.730686	0	0	0	0	0	1.29917	0.179223	0.87049	1.20919	0.661976	1.48609	0	0.755921	0.817356	0	0.942724	0
WRFA_trim_metabat.3.fna	wastewater	wastewater	d__Bacteria;p__Pseudomonadota;c__Gammaproteobacteria;o__Burkholderiales;f__Rhodocyclaceae;g__Azonexus;s__	0.527214	1.1058	0	1.78965	1.43325	0.650971	1.22392	0.549359	0	1.13728	0.811912	0	1.3874	0	0.919977	0	0	0	0	0	1.14474	0.157795	0.665326	0.922748	0.879721	1.47119	0	1.21496	0.836956	0	0.76868	0
WRFB_trim_metabat.11.fna	wastewater	wastewater	d__Bacteria;p__Nitrospirota;c__Nitrospiria;o__Nitrospirales;f__Nitrospiraceae;g__Nitrospira_A;s__Nitrospira_A sp009594865	0.190215	0.436797	0	0.586564	0.503297	0.197166	0.368868	0.574119	0	0.407071	0.290099	0	0.462907	0	0.412079	0	0	0	0	0	0.386758	0	0.299741	0.384339	0.21633	0.362815	0	0.235584	0.222856	0	0.257479	0
WRFB_trim_metabat.22.fna	wastewater_crx	human_crx,wastewater_crx,pig_crx,chicken_crx	d__Bacteria;p__Bacteroidota;c__Bacteroidia;o__Flavobacteriales;f__PHOS-HE28;g__PHOS-HE28;s__PHOS-HE28 sp016788405	0	0.142444	0	0.214618	0.189782	0	0.143893	0.141262	0	0.166939	0	0	0.147897	0	0.133068	0	0	0	0	0	0.144575	0	0	0.128089	0	0.129219	0	0	0	0	0	0
WRFB_trim_metabat.30.fna	wastewater_crx	wastewater_crx,pig_crx,cat_crx,human_crx,chicken_crx	d__Bacteria;p__Pseudomonadota;c__Gammaproteobacteria;o__Enterobacterales;f__Aeromonadaceae;g__Tolumonas;s__Tolumonas sp937866945	0.158395	0.218397	0	0.314792	0.265711	0	0.204006	0.211645	0	0.22192	0.153339	0	0.253811	0	0.166571	0	0	0	0	0	0.199519	0	0.151926	0.186634	0.123197	0.188835	0	0	0	0	0.159177	0
WRFC_norm_metabat.9.fna	wastewater	wastewater	d__Bacteria;p__Bacteroidota;c__Bacteroidia;o__Bacteroidales;f__Bacteroidaceae;g__Prevotella;s__	0.85951	2.11481	0	2.90576	2.4012	0.959939	1.81871	1.38552	0	2.18579	1.49015	0	2.08227	0.162019	1.24399	0	0	0	0	0	1.9602	0.235069	1.15307	1.73699	0.985043	1.8814	0	1.16628	1.06694	0.173781	1.18821	0
WRFC_trim_metabat.10.fna	wastewater	wastewater	d__Bacteria;p__Pseudomonadota;c__Gammaproteobacteria;o__Pseudomonadales;f__Moraxellaceae;g__Moraxella_A;s__Moraxella_A sp002478835	0	0	0	0	0	0	0	0	0	0	0	0	0	0	2.08922	0	0	0	0	0	0	0	0	0	0	0	0	0	0	0.246606	0	0
WRFC_trim_metabat.27.fna	wastewater_crx	wastewater_crx,pig_crx,cat_crx,human_crx,chicken_crx	d__Archaea;p__Halobacteriota;c__Methanosarcinia;o__Methanotrichales;f__Methanotrichaceae;g__Methanothrix;s__Methanothrix soehngenii	0.469832	0.320005	0	0.569809	0.394165	0.150627	0.275534	0.29469	0	0.312894	0.220501	0	0.569533	0	0.283441	0	0	0	0	0	0.286697	0	0.232788	0.281697	0.169835	0.262744	0	0.171592	0.173264	0	0.248568	0
WRFC_trim_metabat.39.fna	wastewater	wastewater	d__Archaea;p__Halobacteriota;c__Methanomicrobia;o__Methanomicrobiales;f__Methanocorpusculaceae;g__Methanocorpusculum;s__Methanocorpusculum faecipullorum	0	0.214301	0	0.388239	0.283831	0	0.202014	0.336706	0	0.21781	0.184119	0	0.258778	0	0.317305	0	0	0	0	0	0.214983	0	0	0.174787	0	0.199141	0	0	0	0	0.153881	0
WRFC_trim_metabat.7.fna	wastewater	wastewater	d__Archaea;p__Methanobacteriota;c__Methanobacteria;o__Methanobacteriales;f__Methanobacteriaceae;g__Methanobrevibacter_A;s__Methanobrevibacter_A smithii	0	0	0	0	0	0	0	0	0	0	0	0	0	0	2.46476	0	0	0	0	0	0	0	0	0	0	0	0	0	0	0.270676	0	0
wwtp1_norm_maxbin.004.fna	wastewater	wastewater	d__Archaea;p__Methanobacteriota;c__Methanobacteria;o__Methanobacteriales;f__Methanobacteriaceae;g__Methanobacterium_A;s__	1.16794	2.34824	0	3.35412	2.87392	1.2005	2.22729	1.48056	0	2.58121	1.76393	0	2.81173	0.188393	1.9055	0	0	0	0	0	2.28696	0.292944	1.59572	2.01568	1.22321	2.26241	0	1.30992	1.43001	0.187058	1.647	0
wwtp2_trim_metabat.9.fna	wastewater_crx	septage_crx,wastewater_crx	d__Archaea;p__Halobacteriota;c__Methanomicrobia;o__Methanomicrobiales;f__Methanospirillaceae;g__Methanospirillum;s__	0	0	0	0	0	0	1.33392	0	0	0.501441	0	0	0	0	0	0	0	0	0	0	0	0	0	0	0	0	0	0	1.76364	0	0	0
wwtp3_trim_metabat.4.fna	wastewater	wastewater	d__Archaea;p__Halobacteriota;c__Methanosarcinia;o__Methanotrichales;f__Methanotrichaceae;g__Methanothrix;s__Methanothrix soehngenii	3.22648	6.86611	0	11.0234	8.51055	3.73724	6.55718	5.8278	0	7.42225	5.077	0	7.75056	0.837615	5.72278	0	0	0	0	0	9.09801	0.65285	4.5423	5.60399	3.62932	7.1648	0	4.01935	4.35253	0.56864	4.97548	0

## Sheet: Table S5
Table S5. Count data from taxonomic profiling all short read metagenomes with Kraken2 against the standard database. See Supporting Information "Tool-to-tool Comparisons" for additional information
TAXID	SRR30690302	SRR30690298	SRR30690281	SRR30690306	SRR30690291	SRR30690283	SRR30690282	SRR30690286	SRR30690273	SRR30690274	SRR30690299	SRR28497680	SRR28497682	SRR30690280	SRR30690279	SRR30690300	SRR28497688	SRR30690278	SRR30690295	SRR30690294	SRR30690290	SRR28497681	SRR28497686	SRR30690288	SRR30690303	SRR30690293	SRR30690289	SRR30690292	SRR28497687	SRR28497689	SRR30690287	SRR30690277	SRR30690297	SRR28497683	SRR28497684	SRR30690304	SRR30690301	SRR30690307	SRR30690284	SRR30690296	SRR28497685	SRR30690275	SRR30690276	SRR30690285	SRR30690305
0	12374888	12287578	10851808	12536720	10761237	15391819	12721941	14383388	11075241	10110248	11251704	12467352	9489549	11465724	9393545	13129291	23390303	14219031	11564881	11534190	13325187	11141467	12381483	12254947	13221790	13074978	11301416	17874202	27827693	8492850	13838303	11301629	13601535	16961487	22869344	13054583	13038744	11060641	9934255	11930277	23718791	12493215	9840826	12238623	9242572
1	3529103	3944318	3280015	4789908	4365872	5871131	3652046	4901278	4530506	3002911	3120779	21377090	18998514	4340046	6965132	4136073	10444765	6027013	3572635	4641947	4512993	22970652	21122367	3545483	5721099	3750982	4773201	6060077	4984099	23037294	4832268	4085007	3788085	5385959	8582419	3991764	4688958	5018733	5632584	3760871	7820564	4450299	4195510	3577824	3628563
2	3192633	3634165	2977329	4438839	4103587	5340474	3283895	4395841	4235233	2723877	2790607	21220576	18840216	4039495	6678049	3797821	10198013	5629005	3320390	4340868	4165742	22815965	21002717	3199591	5290696	3368851	4458070	5486887	4807918	22942081	4495588	3795957	3412111	5160270	8344926	3647696	4355766	4763209	5394927	3436848	7626106	4089834	3921451	3251860	3387228
6	227	291	223	296	245	333	266	463	324	189	218	1199	500	259	150	276	286	394	255	275	304	503	129	232	309	262	293	417	167	168	272	230	259	1750	178	292	297	254	277	241	263	275	384	278	238
7	227	291	223	296	245	333	266	463	324	189	218	1199	500	259	150	276	286	394	255	275	304	503	129	232	309	262	293	417	167	168	272	230	259	1750	178	292	297	254	277	241	263	275	384	278	238
9	2197	2304	1757	2202	2023	2401	2206	1964	2022	1695	1874	1490	1768	1873	1723	2385	3812	2555	1820	2249	2446	1834	2917	2219	1963	2131	2076	2744	4001	526	2478	2048	2238	1379	2562	2316	2311	1955	1623	2145	2379	2078	1652	2100	1639
10	495	466	445	586	520	681	518	604	552	429	469	1497	1254	473	329	515	899	681	484	521	599	2248	385	480	582	499	523	779	924	185	570	467	575	745	585	522	575	487	487	479	902	564	447	501	417
11	114	143	105	147	114	145	159	164	134	98	114	279	146	104	69	153	235	170	164	136	106	178		88	136	116	135	187	51		135	126	135	266	109	130	168	114	109	94	163	129	122	150	105
13						65		50	52			62	67			51	243			59	50	89	221	54	57			71	315	180	50		52	102	185		54	57			182
14																	113						120						147						100						83
16	780	767	613	803	685	893	744	777	659	619	638	1519	1005	743	501	811	311	867	743	746	824	1467	211	707	789	779	701	1036	315	90	873	641	743	826	261	786	752	720	619	740	264	751	573	700	531
17	166	177	112	160	157	190	158	164	164	134	123	277	201	151	92	163	62	173	186	174	144	313	78	150	152	162	135	248	53		183	131	154	319		158	158	176	115	160	57	148	127	145	106
18	131	73	68	1020	873	937	100	794	1141	81	95	4447	12082	81	81	109	508	1317	72	974	562	7595	126	92	1739	243	1088	807	324	81	570	601	102	2404	362	88	719	486	1545	83	513	492	990	154	703
19	133	132	123	144	99	171	138	149	125	117	117	208	207	142	96	135	289	177	141	130	149	179	265	142	162	115	137	208	279	85	157	140	165	247	213	151	128	141	139	128	307	130	117	136	131
20	3798	4695	3376	4378	4080	5929	4261	6382	4296	3700	3385	12496	8932	3651	2556	5122	1835	5653	4102	4689	5011	6737	302	4340	5387	4206	5023	7003	765	191	4967	4325	4224	15508	1010	4892	4343	4169	4522	4183	1375	3951	4201	3834	3604
22	3748	3568	3131	4397	3730	5040	3605	4533	3810	2787	3339	14474	14551	3291	2635	3699	6233	5224	3312	4186	4274	13757	6411	3553	4520	3892	4033	5881	8902	1959	4609	3559	3945	3605	6687	3798	4394	3661	3936	3460	6320	4181	3681	3485	3349
24	60			62	50	80	66	78	63			293	228	51		71	82	88	64	85	57	228	124		79	55	53	102	151	160	68		51	50	93	69	63	68	57	61	74	75	53	51
29	8510	8726	8191	9495	7454	11282	10075	12545	8566	6537	8158	25461	11569	8340	6281	9353	18346	11270	8920	8325	8791	10273	3260	8022	10428	9499	8421	13323	6121	2055	8843	7891	10060	48078	11108	8799	11068	7387	8344	7711	14515	9253	8721	11044	6541
31	3039	2958	2835	3509	2668	3927	3667	4164	2950	2280	2890	9504	4818	2964	2279	3188	7085	4077	3126	2976	3092	4214	1181	2775	3770	3336	2935	4677	2366	787	3083	2819	3598	7958	4318	3019	3869	2592	3043	2612	5712	3279	3098	3546	2369
32	1405	1394	1318	1566	1202	1847	1750	1903	1362	1071	1335	4153	1996	1422	1087	1548	3328	1890	1477	1418	1488	1956	496	1286	1733	1548	1366	2190	1193	402	1453	1359	1658	3711	2077	1494	1770	1225	1358	1219	2715	1492	1397	1638	1120
33	233	210	195	229	188	284	292	302	219	171	212	761	299	224	171	242	538	260	252	221	230	261	91	213	283	233	228	350	154		201	222	282	559	283	222	271	201	207	181	433	228	234	238	170
34	155	141	154	210	163	205	220	195	179	134	150	431	281	150	116	186	302	227	190	175	180	333	63	147	218	210	168	240	123		178	180	190	317	296	161	209	149	174	143	282	188	168	206	149
35	154	153	149	171	135	211	159	213	152	109	132	477	219	159	98	172	321	232	152	137	150	273	67	173	191	164	139	241	109		147	135	179	364	226	139	178	144	152	148	283	183	167	190	123
39	2331	2439	2263	2482	2051	3077	2701	3253	2375	1726	2190	6591	2959	2274	1698	2623	5677	3054	2566	2307	2401	3123	1090	2161	2800	2646	2323	3648	1877	677	2414	2154	2727	6843	3264	2344	3020	2050	2369	2162	4412	2483	2230	2790	1748
40	192	201	184	236	180	246	253	281	175	158	181	573	301	217	140	203	525	246	240	193	195	300	173	182	250	215	188	289	165	123	196	193	261	545	230	189	267	183	213	199	420	224	191	225	180
41	192	201	184	236	180	246	253	281	175	158	181	573	301	217	140	203	525	246	240	193	195	300	173	182	250	215	188	289	165	123	196	193	261	545	230	189	267	183	213	199	420	224	191	225	180
42	433	475	441	486	381	580	530	645	484	309	420	1223	525	409	348	534	1111	600	488	444	501	600	185	450	529	508	457	739	311	176	449	433	497	1267	605	510	573	418	494	415	873	501	423	578	355
43	433	475	441	486	381	580	530	645	484	309	420	1223	525	409	348	534	1111	600	488	444	501	600	185	450	529	508	457	739	311	176	449	433	497	1267	605	510	573	418	494	415	873	501	423	578	355
44	204	196	170	201	168	248	201	269	216	141	164	497	200	164	142	204	494	274	210	188	195	195	73	164	213	213	187	286	163		215	150	214	703	313	201	250	179	182	187	354	194	199	208	166
47	1319	1361	1282	1378	1155	1760	1476	1803	1317	992	1226	3831	1746	1294	931	1491	3131	1695	1398	1302	1314	1908	576	1213	1598	1499	1308	2042	1099	329	1345	1226	1511	3738	1848	1246	1673	1122	1316	1183	2427	1390	1251	1586	922
48	316	359	334	376	306	470	339	443	332	278	325	994	469	318	248	414	846	435	364	351	361	498	257	332	401	377	347	544	323	51	336	303	404	974	437	346	455	303	346	330	621	354	319	415	235
49	2611	2629	2417	2968	2311	3438	3004	3481	2528	2114	2514	10386	3410	2606	1840	2849	4109	3321	2696	2509	2703	2513	800	2362	3020	2847	2599	3808	1321	538	2609	2323	3007	7943	2570	2733	3654	2250	2467	2474	3046	2800	2559	3119	1974
50	269	247	241	305	245	384	313	369	253	214	245	1095	382	267	177	283	529	360	271	266	237	284	119	266	336	308	289	395	234	63	285	250	277	826	329	291	386	241	281	261	436	292	270	290	219
52	269	247	241	305	245	384	313	369	253	214	245	1095	382	267	177	283	529	360	271	266	237	284	119	266	336	308	289	395	234	63	285	250	277	826	329	291	386	241	281	261	436	292	270	290	219
53	488	505	432	665	521	667	568	793	636	389	443	5913	1249	465	342	523	1089	755	509	551	507	656	129	453	685	550	585	744	256	71	579	510	553	1382	611	486	1454	454	532	439	762	471	581	659	419
55	516	516	476	555	459	634	603	667	487	437	471	1987	634	520	346	496	682	625	454	479	543	462	105	432	592	589	490	685	223	128	503	454	596	1249	416	495	687	407	475	472	524	563	489	572	394
56	1255	1304	1200	1487	1121	1743	1496	1702	1257	1040	1249	5127	1645	1283	922	1454	2070	1613	1377	1223	1349	1227	358	1128	1427	1365	1305	1862	514	249	1257	1109	1475	4002	1296	1374	1784	1123	1234	1248	1425	1339	1244	1628	960
59	1035	868	749	3256	2791	2817	906	2772	3342	728	828	44075	40456	863	578	909	473	4259	932	3185	2068	39711	166	858	3842	1244	3322	2795	403	69	2319	1993	976	458	238	940	2244	1868	4905	857	371	2869	3566	1044	2453
61				79	71	71		76	76			1194	1143					109		81	51	1025			107		79										50		147			65	97		60
63	562	555	481	709	584	757	572	741	648	450	494	3771	2154	568	338	563	283	950	600	609	663	3123	68	527	759	614	652	830	107		660	572	598	294	107	604	743	538	673	532	189	682	605	572	508
68	2986	3035	2566	3888	3274	4297	3222	6817	3415	2269	2716	21692	13547	2776	2071	3385	11083	4614	3253	3607	3406	11756	1492	2786	4116	3244	3754	4810	2506	685	3608	3325	3136	11306	3029	3108	4111	2966	4488	2767	7466	3519	3810	3238	2713
69	410	396	380	512	452	574	441	869	489	307	368	2571	1667	393	276	462	1266	627	480	489	442	1619	178	360	527	457	515	657	255	59	483	420	439	1563	417	458	545	378	590	373	881	476	505	442	347
71	98	92	81	79	102	87	83	102	82	74	85	253	156	96	67	105	124	121	102	111	111	171	71	90	94	86	75	147	99		116	74	104			93	111	85	86	109	90	92	98	120	83
72	98	92	81	79	102	87	83	102	82	74	85	253	156	96	67	105	124	121	102	111	111	171	71	90	94	86	75	147	99		116	74	104			93	111	85	86	109	90	92	98	120	83
75	7541	10033	6723	8053	7820	11148	7999	10895	8123	8169	6775	25411	10965	7235	5231	9870	4933	10515	8081	8589	9773	10341	816	8602	9863	7820	8900	13116	1780	440	9514	8363	8178	13349	2822	9698	8515	8176	7377	8544	3801	7605	7650	7666	6959
81	985	1150	881	1206	1030	1227	1238	3928	1472	798	926	4123	1305	952	726	1165	1253	1391	1132	1042	1118	1545	218	1034	1135	1120	1147	1462	590	248	1070	977	1079	25921	879	1069	1359	970	1082	960	969	1062	5393	1098	880
85	1005	1005	859	992	883	1253	1009	1282	907	810	906	1949	1057	971	658	1106	1506	1266	949	1000	1062	1074	409	970	1115	1020	935	1470	991	253	1177	984	1088	2347	1034	1095	1130	1005	822	990	1409	1003	903	953	782
87	80	105	82	101	89	144	87	122	96	76	84	202	97	94	71	114	164	103	87	106	96	120		87	102	97	97	136	83		123	80	111	199	109	96	110	88	77	85	153	122	103	81	87
88	698	663	587	962	742	929	695	1100	814	545	593	5631	3471	637	461	724	417	1140	791	836	842	3504	131	648	1049	718	839	1044	101		812	715	685	1031	199	670	1009	671	954	629	295	857	826	692	669
93	409	489	369	385	369	532	453	613	402	347	396	1917	524	391	250	449	648	544	439	391	481	586	139	397	489	425	449	595	157		413	395	428	1395	195	404	525	371	400	396	473	443	434	449	314
94	409	489	369	385	369	532	453	613	402	347	396	1917	524	391	250	449	648	544	439	391	481	586	139	397	489	425	449	595	157		413	395	428	1395	195	404	525	371	400	396	473	443	434	449	314
96	166	155	121	192	188	207	190	215	193	127	136	828	653	167	100	160	234	231	167	193	189	785	97	137	214	180	180	260	92		203	166	185	199	93	165	182	177	169	155	205	186	156	169	147
99	1031	1252	1024	1279	1092	1513	1268	2805	1413	933	993	5042	2140	1088	786	1292	1574	1563	1156	1193	1234	2363	382	1136	1452	1199	1366	1740	607	218	1308	1175	1224	6001	1016	1310	1466	1107	1253	1118	1311	1272	1821	1334	1028
104	155	145	119	152	126	173	163	148	159	117	135	112	105	138	99	163	239	187	165	149	143	115	256	133	169	164	130	195	258	60	174	174	180	244	166	121	175	116	120	153	206	151	116	160	116
105	1012	1124	905	1044	971	1297	1017	1214	1019	985	917	1119	1367	975	751	1230	1629	1308	899	1136	1259	868	915	1158	1188	1102	1094	1546	1429	377	1318	997	1180	1346	1036	1315	1095	1064	922	1123	1275	1073	940	1054	885
106	300	373	295	340	299	389	312	352	326	298	248	392	365	277	229	392	593	413	268	376	413	280	325	346	358	331	321	539	379	217	435	293	371	284	356	431	335	329	292	384	474	317	260	303	262
107	1762	1983	1861	1889	2113	2368	2013	2265	1798	2481	1576	3001	2089	1844	1354	2161	7268	2395	2102	1844	2129	1987	2782	2019	2191	1910	2018	3384	4911	2277	2258	1801	2061	4770	5084	2869	2030	1717	1655	2674	5969	1934	1627	1908	1605
112	9261	10225	8847	9493	8018	11685	10295	10633	8425	7967	8692	12792	2518	9332	7179	10579	6178	10620	10145	9033	10786	2725	1399	9734	8201	10246	8815	13710	3686	1043	10645	9106	11060	10519	4279	10699	10007	9076	7100	9560	5572	9455	7557	9855	6938
113	1213	1490	1142	1310	1041	1603	1410	1479	1199	1001	1217	7433	904	1183	941	1415	941	1509	1380	1260	1385	701	228	1325	1182	1402	1147	1866	377	85	1362	1218	1502	1600	681	1513	1563	1209	1044	1208	740	1380	1070	1402	911
114	511	630	470	531	424	678	601	625	516	412	503	3311	352	511	402	570	434	643	612	538	569	264	115	526	497	590	511	763	150		568	476	615	689	303	639	649	512	409	488	355	578	462	596	396
118	1669	1906	1549	1678	1472	2072	1986	2000	1578	1443	1555	2579	502	1680	1320	2026	965	1893	1878	1657	1966	481	109	1770	1483	1806	1647	2417	426	67	1931	1648	1908	2293	625	1961	1817	1644	1340	1652	768	1690	1393	1867	1284
119	254	275	237	301	254	337	258	274	221	206	253	365	76	226	208	286	264	279	283	241	280	84		286	249	276	239	365	168		304	243	311	293	134	270	279	262	189	233	235	249	213	287	174
120	164	175	147	157	129	205	146	169	131	153	147	191	59	167	124	175	77	180	159	150	182	79		162	139	175	155	235	71		178	153	189	270		174	190	159	118	166	79	153	116	154	113
122	169	182	150	182	150	248	192	223	159	149	167	239	67	174	150	220	195	223	206	194	210	76	64	211	172	190	212	302	190		221	184	212	271	130	188	188	184	135	180	174	183	149	195	145
123	2217	2270	1919	2190	1822	2580	2297	2221	1822	1886	1967	643	212	2275	1567	2384	128	2397	2364	2059	2329	210		2300	1713	2347	1916	3084	94		2443	2084	2450	502	111	2367	2165	2013	1545	2275	102	2080	1598	2247	1513
126	9261	10225	8847	9493	8018	11685	10295	10633	8425	7967	8692	12792	2518	9332	7179	10579	6178	10620	10145	9033	10786	2725	1399	9734	8201	10246	8815	13710	3686	1043	10645	9106	11060	10519	4279	10699	10007	9076	7100	9560	5572	9455	7557	9855	6938
127	281	332	283	285	246	340	305	345	271	269	285	401	96	261	241	312	198	331	306	289	334	103		287	252	327	277	403	146		314	267	348	383	159	332	295	268	213	275	188	247	260	313	205
128	281	332	283	285	246	340	305	345	271	269	285	401	96	261	241	312	198	331	306	289	334	103		287	252	327	277	403	146		314	267	348	383	159	332	295	268	213	275	188	247	260	313	205
133	1822	1906	1664	1923	1641	2244	2004	6910	2907	1579	1736	6886	1910	1760	1269	2058	1695	2427	1986	1700	2034	2085	328	1760	2053	1945	1859	2709	697	169	1983	1831	1973	60760	1221	2076	2601	1669	1561	1726	1493	1929	14932	1960	1459
134	213	223	164	200	197	245	215	1091	354	175	177	777	230	166	137	219	232	298	215	187	182	229		177	243	204	210	303	69		231	194	210	18055	150	200	241	166	176	176	179	186	1013	218	165
136	2396	2341	1969	2565	2420	3167	2409	2943	2584	2163	2164	3713	3515	2263	1850	3035	29839	3095	2264	2775	3173	4975	6180	3079	2658	2628	4408	4206	73100	5407	7118	2557	2714	15652	283413	6957	2726	2335	3292	2425	41425	2514	2445	2458	2131
137	457	460	415	499	456	605	497	591	460	357	423	712	581	471	370	529	3517	576	433	476	497	674	766	491	461	536	473	747	2913	882	552	496	574	1974	2354	525	530	451	472	479	3251	529	468	460	369
138	389	349	290	369	327	424	342	345	358	275	339	303	377	344	286	389	1001	456	306	349	376	422	567	372	424	381	375	504	1574	209	416	328	388	436	795	400	370	311	321	381	750	368	292	403	268
139																	53												80						52
140																													62
143																																			52
144																	63											53	86															54
146	89	116	91	129	107	143	113	155	122	95	101	214	130	117	86	128	1103	119	97	105	128	145	150	104	113	135	120	162	501	57	115	152	130	676	687	137	113	98	102	115	943	137	117	96	72
154	55	63	55	75	64	79	67	81	70		61	130	65	64		77	743	68	61	62	77	68	65	59	56	75	73	95	240		69	86	77	514	390	76	57	55	57	62	593	75	72	52
157	855	836	680	943	891	1187	840	1154	1042	936	697	1682	1641	776	628	1151	15976	1159	805	1140	1398	2611	3319	1341	991	919	2870	1735	62556	2841	5201	982	968	8022	274523	5173	1011	899	1686	846	29633	884	984	831	847
158	113	109	73	104	87	148	95	103	93	99	77	134	161	81	80	121	666	148	113	118	123	218	284	103	103	112	112	160	1352	183	129	104	121	444	985	128	118	115	130	102	784	86	106	88	96
159	107	129	78	133	119	142	129	128	123	82	116	116	137	119	92	142	1647	135	118	120	107	153	391	110	130	116	110	160	500	60	153	124	147	145	272	114	117	100	127	104	745	123	88	105	106
160																	57												84					119							57
162								83				65	65				420					81	159					52	459	436				918	373						388		94
163		61		70	57	69	57	57	63	104		83	80	55		83	426	82	50	110	208	108	269	263	61	66	136	239	15885	80	215	69	67	357	12174	221	74	77	234	69	6475	62	67		86
165												89					1084					129	122	63				82	2571	89	88			522	3334	57			81		2569
167					50			59	161	86		64	111				927	64		88	127	317	161	116			1743	121	13406	183	3552			313	230321	3675			162		3426	51
170	1017	1046	867	1650	1603	1778	1083	1430	1656	907	958	1843	7530	992	769	1128	2135	2099	984	1728	1530	1383	1159	1027	1747	1173	1562	1920	2782	739	1606	1244	1178	1722	1761	1173	1280	1264	1829	1038	1899	1077	1445	1088	1290
171	959	978	813	1587	1541	1696	1028	1339	1594	853	911	1247	7407	933	723	1054	1899	2003	911	1659	1448	1290	1124	976	1671	1111	1502	1814	2674	712	1524	1181	1110	1535	1596	1089	1102	1208	1764	983	1710	1017	1391	991	1236
172	57	73	53	125	103	137	68	102	113		60		750	55		74	59	148		104	105			56	123	56	109	138	89		106	68	73	62		72	52	83	125		55	51	131	64	69
173																	92					52						54	95		63				68						71
174																	71												101						55						79
179	59	52	52	68		67		73			54	112	76			59	240	66	51	54	60	70	69	53	67			76	174	77	53	54		224	198	65	69		56		221	70	62	53
180																	69												81					84	91						59
187	3635	306	237	21618	17705	14163	1090	12635	21004	242	829	235272	318489	326	207	302	236	26136	282	21237	10837	601114	185	301	26283	2926	21132	14702	149	108	11818	11063	694	649	125	317	22415	10076	29452	281	160	27047	20038	2505	15510
191	3208	3467	3012	4046	3430	4640	3776	5124	3697	2712	2925	16713	9474	3044	2245	3923	7416	4980	3659	3653	3819	11885	1745	3234	4485	3486	3983	5342	2568	1012	3915	3403	3707	16002	3947	3715	4554	3203	3863	3173	5885	3590	3912	3750	3035
192	236	250	221	286	239	299	287	390	270	200	213	1193	637	212	159	294	496	433	285	239	272	770	120	210	345	248	299	387	249	215	286	250	279	1395	291	265	338	243	313	254	415	259	318	260	224
193	135	128	110	129	141	172	130	185	121	111	117	376	252	130	93	139	264	175	136	126	132	315		130	148	133	137	190			127	137	155	384	97	150	160	100	137	102	191	147	114	119	126
194	2547	2859	2042	3017	2925	3759	2607	2751	2690	2101	2405	4230	6991	2393	2218	2906	27197	3980	2219	2975	3176	8356	22210	2558	3665	2706	3026	3932	15429	25449	3854	2767	2810	3427	29347	3084	2926	3675	3830	2735	15373	2872	2348	2530	2299
195	66	81	54	84	80	93	61	70	67	53	71	85	135	69	54	89	934	105	67	84	87	145	251	67	100	68	96	95	454	296	100	74	65		1411	104	83	112	89	90	576	69	64	80
196	53	62		74	85	58	68	69	94		51	157	265			73	1834	94		68	72	323	123		79	62	72	96	482	83	88	70	57	83	410	51	85	63	105		921	87	51	60	52
197	138	245	114	187	158	270	144	148	146	97	113	213	340	119	94	142	789	245	127	156	182	392	1238	134	379	136	144	204	387	1212	195	159	162	186	424	157	141	447	365	187	413	184	111	141	143
198	53			54	65	70	64	55	74			168	230			55	179	94		68	84	246	102	72	59	61	68	75	277		97	55	58	56	1363	64	60	54	70	52	147	52	52
199	153	180	135	192	183	221	171	201	168	130	132	284	434	143	125	165	446	223	144	140	179	585	269	173	174	161	172	275	683	76	210	158	182	258	793	165	191	168	178	159	395	180	155	152	145
200												56	74				138	54				117						53	134						160						137
201	64	69	57	81	85	81	71	63	90	53	67	144	226	67		79	440	113	58	72	102	232	186	76	82	98	80	114	278		105	76	70		249	81	83	70	110	80	267	80	62	70	70
202					50				55			94	100				65	50				173	58						118		54				221						88
203																	77					61							66						121						67
204						54		52				93	72				128			53	61	143			59	51		76	102	54	52	50	51	81	209	55			52		141
206	57	54		74	55	64		72	60		54	117	227	50		50	243	103		76	54	210	111	53	53	56	80	84	259		83	58	65	71	300		69	51	69		180	57	52	50
209	1405	1753	1031	1347	1295	3307	1326	1565	1195	1065	1278	1402	1791	1198	917	1611	17339	2323	1079	1265	1367	2314	125921	1304	3408	1396	1234	2095	2590	125760	1356	1345	1495	1378	4538	1336	1531	3215	2802	1854	9078	1521	1112	1305	1028
210	790	592	582	726	597	1037	756	900	595	600	779	442	508	601	506	755	694	963	592	616	691	637	574	727	802	778	649	1202	783	331	669	574	795	296	664	634	836	536	486	673	593	883	591	741	537
213	53	78			59	1193						56	107				261	521			59	118	89893		193			77	145	10013	50			69	281	56		189	425	508	167	51
217													52				59					50							67					103	51
222	6046	5802	5172	7432	6067	7968	6213	8185	6819	4787	5272	27892	21737	5617	4121	6370	7442	8868	6392	6743	6640	24614	2894	5601	8234	6417	6983	9366	2766	1355	6853	6107	6290	11441	3536	6338	7897	5854	7075	5482	5673	6746	6889	6092	5282
226	1106	1048	945	1116	947	1330	1137	1276	1054	839	976	1970	1584	970	793	1151	1525	1363	1020	1077	1094	1930	1313	1053	1165	1109	1036	1614	2238	805	1266	1038	1233	1071	1554	1142	1162	1003	938	1067	1483	1109	941	1086	832
227						50																						59		209	53		58
234	1164	1136	1023	1775	1416	1810	1212	1865	1603	975	1010	6192	3759	1113	851	1239	1832	1911	1196	1527	1493	5594	433	1059	3639	1151	1682	2015	1452	539	1451	1306	1182	5558	1333	1200	1457	1333	1573	1091	1646	1934	1623	1182	1274
237	22313	21835	17123	32026	30350	29978	20913	26773	32095	18030	18683	184081	196747	18603	15502	22738	31931	40792	18410	31747	28924	403657	23107	21323	32526	22848	31716	33754	37310	16265	31395	25952	22604	36713	19299	22921	35651	24372	34550	21162	27487	37394	28000	21548	25750
238	123	108	97	200	191	199	114	178	240	87	93	1786	2053	122	86	144	437	294	88	223	173	1933	268	103	187	114	209	212	423	127	193	145	105	210	255	135	233	145	295	112	383	220	223	102	175
239	299	195	176	745	660	517	209	481	746	169	192	6712	8327	169	141	215	161	933	180	668	482	16718	177	214	745	267	752	590	264		580	533	211	276	89	215	767	465	893	212	154	1099	630	268	573
246	92	53		273	248	164	70	164	267			3289	3513	63		70	132	331		261	188	3864	143	70	244	89	261	159	251	291	196	181	70	160	116	55	256	144	357	64	115	254	244	78	190
247	134	111	102	174	152	150	107	145	167	85	98	1032	892	108	87	130	215	196	97	165	186	1921	213	87	192	125	162	176	320	317	164	128	130	617	147	137	181	143	172	118	207	196	170	114	141
250	78	62		144	136	121	73	104	179	67	61	1699	1843	62	58	86	205	210	56	175	105	1839	227	51	165	81	164	125	266	486	129	113	69	251	140	69	153	113	229	66	222	163	137	83	129
253	341	262	218	1151	1025	761	255	702	1219	232	259	13370	14479	218	174	272	647	1447	242	1156	712	14335	588	278	974	373	1089	808	841	483	798	667	294	523	551	295	1019	650	1452	229	612	940	1011	326	854
254	115	128	65	335	313	301	101	209	371	124	90	4279	4462	75	66	138	290	395	93	391	283	4890	292	132	327	104	368	284	433	52	319	249	101	183	252	144	347	239	501	149	287	293	290	103	274
256	127	125	97	119	112	120	124	112	122	86	104	323	418	110	91	110	261	180	98	158	133	507	192	124	132	126	126	169	410	80	159	107	109	314	181	128	129	113	114	110	212	131	132	114	105
258	208	227	188	242	224	302	247	279	230	191	204	596	595	211	173	220	1172	330	182	210	253	651	589	193	269	249	243	334	857	577	261	236	251	795	587	205	269	226	258	205	876	244	220	219	182
259	123	115	128	186	142	176	137	178	175	115	110	534	632	125	87	145	736	202	112	150	163	717	304	136	204	145	152	202	553	373	153	144	149	318	473	153	176	160	174	107	617	159	135	131	148
262	732	829	628	825	736	967	752	814	747	633	729	923	1079	727	629	818	1434	997	685	823	896	1085	1484	790	789	790	784	1153	2361	369	999	731	843	603	1302	844	844	701	663	800	1181	783	625	784	637
263	63	82	55	78	69	99	82	65	74	68	67	100	125	85	51	62	112	74	85	88	77	112	174	80	76	72	74	129	219		80	62	65		99	62	77	55	65	68	120	72	69	72	61
264												52	65				51						132					53	102												62
265	4321	4064	3441	11406	9294	10738	4321	10473	11731	3171	3762	77130	59700	3663	2672	4550	11213	14672	4000	11896	7836	68089	1572	3917	13424	4821	14394	11766	4895	1021	7979	8312	4375	23340	4505	4243	8404	7956	16914	3724	8511	10164	12897	4670	9824
266	98	113	104	417	358	398	133	407	477	87	109	3466	2741	106	80	134	345	587	126	453	300	2997	54	103	546	148	587	468	158		289	349	137	894	172	118	296	299	720	90	275	362	570	146	408
270	320	346	281	332	283	419	340	462	296	257	278	601	320	306	236	382	2073	368	283	333	300	359	352	315	315	347	328	575	908	220	369	304	372	1118	901	376	339	303	322	301	1651	338	294	335	221
271												52					178											57	66					107	91						139
274	76	70	78	81	63	98	64	108	56	70	66	115	69	68		80	383	79	53	71	56	64		63	50	77	72	111	147		79	69	71	266	140	78	80	78	78	63	269	58		81	56
277		51	51			64	67	56				126				62	151	63			55	59		50		53		74	93		63		63	109	87						112		50
279	571	658	537	862	679	907	601	2502	1116	516	557	5277	2027	586	419	705	941	1083	686	817	744	2094	243	608	960	649	882	1108	347	76	764	656	629	9936	568	601	973	639	841	535	788	726	1859	728	660
280	102	132	111	169	121	198	123	608	221	106	110	903	355	115	82	136	166	214	145	142	139	356		128	208	129	187	237	52		155	119	108	2105	88	116	200	129	166	123	106	143	397	144	142
283	18271	15681	14517	27862	23399	26972	17113	28013	26697	13078	14856	351333	168059	16022	11608	16455	5447	33754	16832	26473	22251	331061	3236	15227	34054	18778	25550	30420	3323	1575	23974	19973	17898	25615	3205	17134	28732	19549	33185	14961	4821	28949	24922	17748	20159
285	1446	1107	959	2861	2575	2570	1177	2946	2780	891	985	75871	27995	1028	787	1174	473	3612	1134	3351	2109	73063	283	1078	3552	1337	2832	2629	302	124	2254	1942	1238	3777	292	1199	3500	1901	3795	1020	466	3456	2665	1352	2094
286	40996	40990	52111	59389	50942	63603	42161	61949	56294	32940	36480	338557	361009	136168	311591	43772	67818	73758	42509	56910	53380	517597	22450	39355	69922	44521	58366	73745	39099	12686	54730	47320	44006	88868	39107	43637	55774	45959	62065	38563	59387	51658	54813	42239	47038
287	920	838	9844	3209	2601	2671	870	2691	3144	645	884	33636	34197	51549	150101	922	1309	3967	767	3030	2024	40000	460	779	3998	1095	3266	2699	851	301	2158	1962	1033	5245	848	848	2425	1884	4050	778	1184	2450	3072	969	2333
288																																			50
290	117	190	120	190	178	220	146	356	208	147	130	1175	511	113	76	184	99	225	153	184	200	520		160	172	151	221	251	54		197	157	144	3408	73	150	205	166	206	147	94	167	271	182	163
292	380	425	371	551	460	617	397	612	536	322	339	2902	2046	385	277	456	552	739	470	512	533	2639	347	418	595	452	554	703	226	147	523	440	452	822	348	441	591	422	554	419	419	541	497	412	395
293	172	166	137	254	209	319	199	260	271	174	169	1218	824	162	118	216	235	322	217	246	242	1251		193	244	188	252	323	92		234	194	234	649	144	206	244	187	370	181	207	249	219	161	219
294	840	846	727	1098	940	1203	881	1130	1005	637	745	4878	4985	820	655	866	1207	1393	905	1056	987	6865	454	812	1231	990	1027	1389	757	202	1086	871	943	1308	727	931	1022	843	1046	835	1101	997	983	868	857
296	80	73	56	244	375	332	50	251	389	51	52	9367	11138	68	55	90	59	524	74	424	286	19202		73	514	105	388	374	71		312	239	79	61	52	76	196	261	474	63	63	156	351	69	277
297	133	116	113	165	121	172	144	176	133	94	103	459	413	134	89	150	181	172	130	138	127	567		121	180	140	127	198	106		133	126	148	100	99	129	146	140	129	143	150	127	148	140	108
298	89			55		60		62	59			719	464	603			111	80		69	58	830			74		65	81	74		65			108	63		64		69		92		68
300	155	176	139	228	209	247	165	249	246	123	148	1008	1215	152	109	169	373	270	173	228	186	1525	125	153	240	172	221	261	232	66	210	182	166	481	175	158	228	175	233	162	343	195	196	155	175
301	62	74		233	169	201	69	186	252		64	2132	2531	53		70	113	266	72	211	146	2892	59	57	282	87	227	197	132		155	129	77	196	108	58	179	125	291	56	109	171	251	77	154
303	894	826	744	1367	1119	1413	871	1300	1286	693	690	9549	8052	883	690	885	1578	1614	857	1260	1105	10822	827	811	1494	924	1283	1574	855	503	1206	1038	862	1515	1025	895	1276	939	1385	754	1323	1094	1226	922	1002
305	601	626	533	783	677	804	651	869	737	477	553	3873	2773	604	451	679	591	969	607	751	748	3164	169	576	866	686	789	1038	314	102	741	626	661	935	473	710	824	645	756	642	498	760	713	640	568
306												123	99									193
316	725	737	622	934	792	1009	748	999	909	560	641	3874	3723	705	484	739	1502	1147	724	903	1038	4480	448	658	970	753	919	1314	878	220	885	774	771	1387	707	744	901	753	930	671	1465	869	828	794	728
317	433	433	411	510	427	607	498	519	451	353	399	1738	1511	428	329	438	725	624	432	479	480	1970	264	442	588	474	485	702	401	80	468	431	467	617	438	475	538	425	461	420	614	501	442	492	374
321						50						129	129				55					149
323				155	121	116		94	115			2475	1537					237		130	60	2481			194		138	99			81	72		83			140	61	238			116	145		92
329	301	301	270	387	280	374	263	329	300	234	284	1079	666	317	193	284	156	363	279	295	314	813	150	271	339	324	302	431	120	63	322	303	273	235	133	336	338	274	276	297	155	302	302	304	269
337	312	315	292	354	332	413	297	418	295	261	276	1309	874	281	228	296	292	387	373	323	333	967	90	278	360	338	310	470	116	50	325	300	335	559	218	294	374	308	290	309	230	321	297	310	247
338	5146	5400	4572	6991	5680	7662	5633	9246	6356	4160	4738	35348	24304	4860	3484	5800	16940	7980	5642	6326	6347	27893	2686	4926	7505	5623	6627	9001	4861	1909	6531	5686	5804	18680	5872	5618	6854	5297	7232	4920	12291	6409	6453	5501	4916
339	300	334	281	452	379	466	336	589	409	252	287	2227	1536	282	214	329	940	489	311	396	360	1605	112	300	467	360	402	527	322	149	400	344	349	1062	382	322	418	323	445	278	631	392	373	371	302
340	50	59		83	60	81		104	90			407	476			50	69	85		80	63	390			102	67	64	96			74	65	53	233		57	64	51	96		52	70	77	54	59
343	288	302	306	406	263	436	318	525	349	225	236	2088	1190	263	176	306	965	445	293	333	365	1419	138	257	384	301	381	501	206	59	340	317	316	1148	350	327	393	313	384	248	651	341	363	295	221
346	134	109	109	194	141	214	136	200	155	86	103	1117	945	101	81	132	305	202	137	168	156	1079	147	94	224	125	185	197	110		156	137	138	418	145	118	166	132	191	118	246	140	167	105	126
347	199	188	177	263	193	296	203	287	240	156	194	1367	929	172	136	181	398	317	190	220	226	1109	113	175	301	253	232	326	141	135	248	184	202	486	163	208	256	181	249	174	277	255	229	214	180
351	586	542	501	802	675	837	621	880	767	447	503	3897	3482	523	411	602	1207	1047	577	787	695	4789	232	480	915	635	822	974	476	153	773	636	591	1485	661	581	858	604	806	529	856	739	722	610	539
352	392	351	328	553	468	587	428	611	514	282	344	3169	2798	339	255	391	910	748	360	554	470	3884	216	312	663	391	580	653	386	124	514	447	410	1214	443	376	612	398	607	333	652	514	541	400	393
353	157	146	136	261	185	217	181	245	214	122	129	1301	1279	141	105	165	410	285	142	238	205	1728	68	121	290	165	255	281	185	61	238	200	188	446	205	163	250	164	247	141	276	222	234	178	164
354												143	158									144
356	106155	136461	101462	133320	119486	147970	126012	175234	122603	102302	96337	568659	207441	102944	73884	145055	143291	150694	155148	117957	128348	232386	40770	114602	158348	111907	137986	184974	74956	25651	143963	114096	113723	566745	94061	129375	141786	108312	121703	108478	122528	120031	147013	143825	99992
357	2641	2792	2325	3319	2831	3683	2876	4024	3271	2410	2422	11514	6513	2503	1848	2937	4258	4027	2956	3004	3098	8340	1150	2669	3648	2849	3261	4396	3313	923	3279	3157	2957	10558	3115	2880	3203	2812	3287	2605	4037	3218	3369	2790	2628
358	722	803	700	1023	892	1124	818	1217	998	694	699	3865	2237	747	506	856	1262	1255	817	861	892	3081	336	796	1111	835	1043	1384	958	227	982	995	815	3491	992	821	967	846	1061	782	1210	1022	1056	806	793
359	229	235	184	245	209	290	237	306	246	205	202	763	330	226	151	245	354	289	255	239	267	468	90	252	278	220	230	369	194	119	260	213	246	776	218	279	279	257	230	204	314	240	221	251	200
362																																		73
373	472	439	346	470	377	552	476	542	456	342	420	1238	638	372	316	491	532	575	443	416	467	831	179	428	541	453	451	642	491	74	486	445	497	1139	423	462	476	412	427	437	522	483	496	417	405
374	19878	35244	18401	28523	23417	28595	28936	29724	21047	19755	17657	169600	32018	19309	13572	40458	21335	26391	36807	21360	24208	30847	5273	23794	31730	20180	29400	33876	9750	3314	32480	21149	20976	76462	14039	25440	31294	19902	20336	20647	17772	20771	21872	46899	17327
375	255	338	210	300	226	312	302	300	236	192	219	1034	244	256	152	318	204	318	395	219	287	247		268	286	234	313	358	109		426	217	263	444	152	290	292	261	216	228	176	246	229	317	196
376		78		70	54	64	64	67		51		326	55	60		78			77	51	52	55		53	63	64	69	80			101		58	94	57	63	61			58		55	56	90	52
379	7233	8221	6512	8684	7766	9767	7870	10921	8269	7089	6477	30417	15989	6957	5120	8182	11851	10158	8750	8024	8590	18356	3367	7300	9786	7588	8499	12135	7371	2816	8691	7437	7869	29754	8090	7884	8883	7327	8170	7039	10483	8317	8813	7851	6632
380	455	543	392	562	446	606	484	676	509	365	429	1717	923	454	335	504	745	657	559	485	493	1038	228	433	586	457	512	687	372	59	532	441	531	1701	516	475	620	410	527	432	634	528	540	488	387
381	147	134	105	128	107	160	155	166	130	123	104	350	132	130	88	142	154	165	154	127	121	168	53	113	145	140	124	195	62		157	118	162	264	83	132	145	138	127	131	111	133	131	137	108
382	249	233	221	260	220	288	239	304	253	214	212	704	363	201	145	263	462	301	256	256	241	479	126	247	263	251	234	339	139	119	266	249	239	620	241	238	248	182	211	197	370	253	215	237	212
384	449	464	377	474	472	561	448	580	429	438	378	1705	840	432	317	505	781	619	547	499	540	928	208	430	521	508	473	675	520	191	513	435	468	1785	569	480	541	454	472	389	706	508	477	501	360
386	57	66	64	62	69	103	65	111	73	72	53	276	151	55		67	158	99	88	81	92	137		72	78	92	76	113	87		81	69	79	360	71	64	87	67	74	66	133	82	83	76	53
387	72	72	64	56	60	77	56	61	55	60	62	137	66	65		69	74	72	78	66	71	73		69	66	79	51	97			76	52	68	87	50	68	77	59	63	57	59	69	57	78
394	73	93	78	119	87	113	90	131	109	75	79	286	160	93	54	87	155	107	98	97	109	156		73	98	76	99	113	56		114	77	95	281	96	100	110	86	106	84	91	81	96	102	68
396	141	133	109	176	124	163	162	229	176	143	115	567	280	98	106	172	297	191	165	134	162	292	98	148	176	146	156	229	153		161	156	154	473	140	146	160	138	141	136	251	143	138	151	127
398	100	103	80	93	112	131	104	142	85	75	78	327	190	100	61	93	148	114	113	99	115	234		85	103	98	116	170	70		106	98	102	269	87	96	108	101	94	91	107	98	97	98	98
399	281	301	254	345	293	365	664	422	328	466	259	1180	600	276	197	334	523	392	361	315	341	688	85	304	365	333	326	444	240	79	306	253	289	1030	346	340	315	294	334	289	401	306	320	315	271
403	4969	5012	4369	5878	5085	6736	5113	6630	5666	4024	4443	22871	16327	4812	3476	5389	7898	7007	5068	5627	5695	20010	2477	5062	6262	5466	5535	7849	5218	1538	5913	5064	5413	18638	4597	5399	6093	4853	5456	4853	7191	5506	5431	5125	4442
404	188	219	197	253	216	283	212	255	237	175	197	628	598	229	142	237	142	298	232	216	230	797		190	236	247	271	328	112		249	243	248	111	81	226	243	233	238	186	119	211	188	218	180
405	188	219	197	253	216	283	212	255	237	175	197	628	598	229	142	237	142	298	232	216	230	797		190	236	247	271	328	112		249	243	248	111	81	226	243	233	238	186	119	211	188	218	180
407	6355	10669	10244	7849	12162	10687	8177	9781	6100	8382	6074	17727	7253	7320	4128	11472	6861	7848	27268	8021	10572	8286	1729	9637	17047	6215	10650	23482	2031	778	15731	8602	6387	18456	4009	14508	7102	7321	5659	9335	5024	6112	6928	6714	7859
408	374	443	399	413	431	480	436	531	339	372	317	1050	439	330	241	501	580	456	619	369	418	505	83	412	505	426	475	613	206		476	401	413	1156	287	460	456	363	330	406	430	384	425	412	349
410	232	327	336	292	295	316	264	331	230	226	231	699	247	279	169	339	284	306	545	252	282	317		253	362	250	288	440	96		348	260	257	778	195	350	271	203	202	271	195	205	250	252	249
413	1024	1038	911	1343	1148	1512	1069	1659	1340	817	927	6532	5191	970	690	1112	1703	1609	1090	1284	1236	5695	343	1011	1437	1131	1294	1679	1002	284	1206	1108	1114	8779	929	1073	1311	1003	1316	945	1494	1238	1401	1076	1000
414	274	269	251	371	352	442	287	435	408	231	269	2177	1600	286	203	303	554	451	296	372	370	1805	89	314	469	315	387	486	380	106	349	303	306	993	295	325	415	306	380	269	519	378	350	308	300
416	1787	1721	1604	2082	1863	2404	1818	2211	1953	1479	1553	7975	5500	1705	1253	1905	2503	2531	1786	2005	2009	6818	1119	1792	2196	1989	1932	2763	1904	601	2144	1814	1940	3921	1508	1922	2194	1768	1840	1756	2427	1976	1856	1859	1589
421	96	93	107	106	104	135	92	136	114	83	97	677	422	105	69	113	138	143	104	117	116	464	97	103	142	108	111	125	140		131	98	106	309	86	109	130	96	117	112	149	118	131	92	77
425	523	661	562	602	564	680	586	994	580	466	505	1842	633	473	394	658	514	758	568	517	584	738	253	549	666	570	554	893	227	164	618	478	573	4375	409	596	629	512	536	518	501	569	946	632	454
426	194	270	230	230	183	263	233	442	196	181	180	732	247	183	139	236	194	273	236	198	209	255	206	215	241	208	217	340	81		233	173	199	2180	159	228	247	198	217	203	193	222	364	249	184
428	125	151	116	126	131	159	119	194	119	104	113	443	130	93	96	134	126	200	119	116	128	195		117	150	127	126	195			140	112	131	843	94	129	129	114	111	108	109	140	220	127	96
429	221	239	201	237	239	279	216	263	200	181	195	595	430	208	160	239	427	301	227	231	282	534	199	244	249	242	196	350	334	125	280	220	227	589	303	252	257	207	232	214	353	215	209	207	179
433	5490	5959	4995	5902	5356	7259	5794	7317	5599	4623	4928	13797	8292	5299	3833	6602	8760	7089	6096	5762	6296	9502	2556	5809	6630	5836	5963	8806	5508	1563	6714	5508	5985	14027	5457	6232	6291	5363	5341	5443	7552	5756	5339	5586	4639
434	787	766	687	877	824	1028	802	1009	803	583	654	2468	1970	726	551	832	1507	1084	738	863	836	2131	455	791	964	835	840	1213	1471	433	885	729	822	1603	1259	804	826	754	832	744	1502	840	769	827	708
435	132	155	134	159	133	183	149	198	146	108	120	598	399	141	95	130	288	228	159	177	142	415	56	160	199	166	155	218	246		163	126	164	410	305	168	149	148	153	124	294	173	150	147	134
436	126	117	119	134	113	180	133	157	114	114	110	222	155	120	84	140	178	147	127	135	152	152		139	156	133	118	190	168		172	141	139	188	134	160	131	131	99	142	157	131	105	127	114
438				57				57				112	133			59	98	55				126	74		53			70	114	284				100	95				51		104
441	356	372	316	396	335	429	386	410	364	277	308	827	541	347	264	403	684	398	366	345	403	552	365	389	369	362	398	498	503	104	420	370	360	845	414	402	410	348	328	328	673	369	295	344	273
442	116	122	105	106	108	118	117	108	123	80	116	223	106	111	80	108	158	132	129	99	124	116		139	109	106	133	172	98		137	112	109	199	81	128	124	119	101	113	143	130	96	111	77
444	2380	2484	2076	2694	2310	2944	2486	2670	2381	1969	2179	4615	5785	2240	1819	2516	2598	3133	2266	2556	2775	2820	1827	2435	2444	2636	2501	3559	3201	583	2963	2255	2739	2218	2104	2501	2624	2308	2132	2253	2212	2511	2143	2387	2024
445	2244	2385	1979	2566	2206	2812	2373	2529	2275	1882	2075	4460	5551	2148	1748	2405	2501	3019	2170	2455	2662	2684	1759	2318	2332	2502	2405	3404	3067	473	2853	2162	2616	2106	2033	2395	2533	2200	2038	2143	2135	2398	2027	2283	1928
446	262	273	222	324	243	323	286	296	296	219	245	556	980	257	198	261	366	362	277	311	335	418	173	287	278	281	297	392	495	52	321	263	319	280	284	262	315	265	270	207	305	277	253	282	243
449	80	91	73	97	88	106	77	89	79	61	75	93	142	76	70	90	53	120	98	104	105	68	105	93	100	95	106	131	77		94	95	96		63	91	110	93	90	90	65	103	74	88	63
450	93	90	58	87	77	108	88	87	83	56	75	136	274	84	66	78	121	138	71	83	106	102	157	89	95	89	84	124	104		97	69	110			88	87	79	70	70	124	84	80	77	97
451	82	80	74	97	70	100	115	91	81	52	84	107	125	83	72	93	214	108	86	75	100	83		75	59	87	91	139	107		94	77	89		75	96	81	91	53	89	135	89	74	67
452	55	59		53	53	63		78	54		58	130	142				105	58			66	77				63		89	112		68	57	55	246	78	52	68		58		88	62	50	62
454	78	91	62	79	77	102	87	93	85	62	75	171	186	71	54	88	69	129	66	85	105	158		76	88	67	73	127	129		103	76	95	116	93	85	99	66	68	83	67	87	60	91	75
456	115	104	102	113	97	129	112	120	105	87	105	89	100	94	92	125	56	130	75	104	98	70	67	102	114	124	100	138	88		154	93	117	53	63	111	130	88	83	100	71	115	80	101	76
461	103	74	65	92	73	104	81	103	82	61	76	102	152	70	55	86	86	78	70	75	81	94	64	90	79	96	70	114	118		77	64	91	97	62	79	60	79	62	78	70	80	79	73	73
463	103	74	65	92	73	104	81	103	82	61	76	102	152	70	55	86	86	78	70	75	81	94	64	90	79	96	70	114	118		77	64	91	97	62	79	60	79	62	78	70	80	79	73	73
468	27922	9813	8226	153181	132467	112761	12923	98314	160281	7800	11283	4394453	2382670	8984	7122	10978	69473	194578	8790	178812	85459	3718994	10961	10682	181536	25737	159532	113630	39824	4574	95614	85660	12532	32791	11168	10298	134110	77466	230004	9363	77166	151876	141758	21595	115005
469	16875	6868	5745	82526	74598	59290	9148	52978	83946	5502	7681	2168069	1494350	6273	4980	7389	26096	107081	6098	87537	47142	2305863	8473	6826	101312	16214	86755	63298	34049	3622	52353	46026	8375	29855	7972	7222	74487	43288	117814	6517	21529	90440	74926	13258	62679
470	621	351	336	2160	1921	1687	417	1534	2194	305	373	47912	33183	353	315	426	659	2741	316	2236	1364	58243	410	352	2511	584	2225	1680	758	91	1473	1325	434	690	349	376	2151	1206	3004	348	457	2422	1916	517	1630
471	144	138	111	232	169	213	139	202	206	126	112	2808	1304	142	90	158	116	246	120	225	177	1640	84	140	208	164	200	241	176		195	168	159	95	95	139	223	175	213	142	99	186	162	150	202
472												122	70									128
475	9510	1445	1241	68033	55502	50902	2307	43036	73913	1133	2279	2182350	870027	1321	1067	1473	1796	84229	1335	88547	36099	1383213	1026	1405	77346	7915	70358	46646	2339	342	40924	37281	2546	1533	1564	1514	56882	32371	108388	1387	1650	58712	64683	6784	50224
476	65	57		100	70	84	52	75	84		64	627	409			66	85	99	59	83	74	543		71	89	67	82	96	99		112	56	58		72		85	67	66		89	100	55	62	73
478	55	66		67	56	83	66	80	75		57	494	323	80		64	60	78		67	69	416		55	81	51	63	111	92		78	63	86				69		75		74	78	56	66
480	59	73	56	90	65	84	72	106	91		62	507	306	62		75	68	98	62	81	91	456	77	60	94	80	76	103	102	65	84	78	90			67	85	76	77	60		88	67	84	65
481	8459	6926	6376	23069	19408	19440	7904	19579	22701	5975	7154	271423	290585	7062	5342	7648	10355	29308	7010	22608	18109	208885	4608	7112	26857	10135	26135	19850	7845	2450	22140	15414	8344	6478	6435	7617	20354	13755	31695	6939	8778	17232	22934	8536	17279
482	3126	2944	2667	4160	3698	4338	2993	3941	3936	2495	2659	27124	19970	2949	2174	3213	5600	4992	3017	3885	3723	21639	2220	2905	4551	3379	4073	5022	4193	1486	3909	3496	3204	2636	3367	3292	4296	3340	4398	2845	4728	3919	3550	3187	3182
483												99	93									96
484												79	57									55
485	52		65		74	145	63	104	113		54	274	246		54	58	241	97		56	51	440	72			98	78	120	143	63	53	66		105	130	69	77	66	89	50	122	85	66
486												327	257				84	63				273							76					67	54						66
487	104	75	88	109	100	119	84	114	114	78	73	660	473	79	67	78	155	149	71	105	101	500	52	94	160	108	118	118	136		130	84	99	125	125	84	127	84	94	94	109	118	97	98	93
488				57		71						219	157			61	59	76	50	54	68	182			56			70	54		50	50				57	58		67		51	57
490												228	151				71					171	94						64	56					51						61
492	108	130	119	152	135	163	120	151	133	94	98	712	524	124	84	142	127	148	130	129	132	519		121	171	125	145	189	129		130	159	130		78	116	154	136	139	97	136	137	98	136	107
493	66	63	61	102	103	96	75	92	81	52	74	788	447	79		70	110	115	54	104	80	437	64	54	104	81	106	108	86		89	78	83	70	65	80	100	82	108	61	95	96	85	79	85
495	78	84	52	119	92	116	68	90	93	51	56	942	669	52	51	73	273	144	64	108	78	846		64	111	72	95	122	196		85	95	83	96	163	77	142	89	120	58	213	92	92	76	80
496												110	76				56					83
497	1172	1148	952	1574	1505	1605	1140	1435	1401	908	1021	22598	6751	1053	833	1781	41183	1903	1059	1505	1446	9661	1307	2115	1608	1176	1360	2657	2818	575	1506	1647	1271	1044	1375	1201	1745	1182	2387	1114	53540	1688	1192	1162	1308
499	57	96	67	104	64	86	81	95	72	61	52	104		63		93	107	98	72	67	84			71	80	91	74	115	65		101	69	81	140	108	105	76	58	68	78	107	64	61	94	64
500	57	96	66	102	64	85	80	95	72	60	52	104		63		92	107	98	72	66	83			71	80	89	74	114	64		99	69	80	140	108	105	76	58	67	78	107	64	61	92	64
502	90	85	66	104	90	87	90	106	91	61	69	559	435	90	77	103	177	119	74	80	113	615	69	81	108	109	104	130	111		92	95	92	72	89	92	120	114	94	83	165	117	104	71	77
504	66			82	82	71	69	89	61	55	66	455	306	53	52	71	84	95	66	69	60	404		69	84	56	71	92	99		78	58	71	62	50	75	76	62	68	65	64	71	70	69	55
505	93	76	78	112	86	130	77	106	108	64	87	613	418	77	70	72	134	129	83	96	110	524		83	118	87	95	135	90		94	79	96	170	106	93	108	75	99	68	122	98	106	105	92
506	23339	22722	20166	26570	22187	28927	23709	28623	24109	18912	20736	79859	62773	22082	16320	24246	26040	30765	23777	24241	25489	70563	11275	22161	27799	24743	23963	34286	9580	5263	25774	22296	24408	26613	10503	24605	26959	22153	22905	21825	19042	25270	22432	23301	19104
507	2586	2512	2169	2911	2470	3139	2591	3019	2723	2054	2291	9033	11430	2409	1853	2672	2425	3280	2569	2726	2813	9611	1103	2364	2911	2706	2525	3798	1233	702	2876	2463	2726	1666	927	2777	2762	2502	2397	2448	1766	2874	2317	2469	2078
511	666	642	547	832	742	930	714	867	799	559	606	3644	7504	638	498	710	631	988	688	837	774	4850	277	655	907	709	770	1077	339	101	821	696	718	367	264	739	829	693	727	674	473	846	727	662	608
517	5483	5342	4679	6063	5134	6738	5639	6666	5580	4484	4844	18310	12699	5194	3795	5774	5983	7170	5500	5483	5988	15467	2414	5388	6418	5702	5482	7984	1863	1059	6043	5198	5777	6574	2602	5675	6218	5081	5311	5142	4557	5844	5267	5674	4433
518	141	138	143	215	151	210	139	212	169	128	127	843	606	149	104	163	163	230	136	155	148	678		139	217	154	172	234	56		166	148	128	321	55	158	187	148	182	122	122	139	152	136	128
519												343	342									370												130
520						50		52				176	118									127
521	355	331	300	375	313	395	330	412	380	282	326	1017	802	318	253	379	292	435	358	338	348	1026	168	323	399	354	326	501	102	58	362	332	367	206	124	355	383	345	336	337	209	367	294	351	295
522	304	351	328	347	298	447	348	457	353	291	288	1081	373	311	238	414	428	438	369	349	378	462	55	376	356	342	339	550	108		414	343	372	1112	247	380	377	334	286	329	299	323	366	337	280
524												52																						65
528	93	75	86	118	115	107	91	127	121	66	71	341	317	79		91	174	166	95	127	145	256	79	95	155	105	138	164	142		121	111	79	258	139	95	98	94	124	92	170	139	123	89	99
529	59			278	195	182		302	265			2041	1369				125	330		232	135	2049			968	53	273	199	59		126	146		1584	73		167	138	347		81	259	341		210
532	211	235	174	222	194	246	211	268	193	177	196	325	136	205	167	245	140	240	234	200	213	139		190	180	200	199	315	65		228	187	238	487	122	221	222	198	164	194	145	199	188	224	135
533	211	235	174	222	194	246	211	268	193	177	196	325	136	205	167	245	140	240	234	200	213	139		190	180	200	199	315	65		228	187	238	487	122	221	222	198	164	194	145	199	188	224	135
535	2444	2245	1967	4446	3540	4068	2363	4006	4165	1777	2011	31947	32030	2176	1525	2446	3677	5367	2390	4226	3306	53619	1408	2198	4916	2637	4197	4737	1442	669	3539	3209	2430	4071	1867	2394	4673	3008	4955	2109	2959	4507	3993	2485	3171
536	180	170	143	334	249	293	171	335	333	119	142	2622	2524	169	109	203	292	415	155	329	246	3989	128	170	353	199	326	312	119		281	220	174	451	200	168	313	219	383	133	254	330	322	201	213
537	143	147	128	162	152	161	159	157	178	147	104	650	454	147	124	138	73	217	139	162	185	707		141	194	164	177	225	150		176	150	138	108	56	148	168	146	164	158	73	152	150	151	135
538	184	171	179	247	201	272	218	251	261	168	197	1391	1015	207	118	200	454	322	222	230	216	1404	235	184	276	200	220	299	245	104	243	200	232	507	261	173	252	182	244	160	374	274	231	205	197
539	50	51	62	80	71	95	75	81	86	57		530	382	80		67	144	113	78	76	75	560	102	55	100	81	74	83	93	55	73	62	87	76	66		87	62	93		137	94	75	74	82
541	176	179	147	186	151	213	150	176	149	129	148	421	122	173	124	160	264	188	182	154	198	156	195	193	174	180	172	276	285	208	167	148	199	223	131	178	182	159	137	153	252	151	128	176	120
542	176	179	147	186	151	213	150	176	149	129	148	421	122	173	124	160	264	188	182	154	198	156	195	193	174	180	172	276	285	208	167	148	199	223	131	178	182	159	137	153	252	151	128	176	120
543	16841	14694	61145	63973	56561	51430	14593	44072	62113	10754	14410	1035452	583100	324614	923744	22095	609833	75819	12956	59663	39050	491013	202399	14436	71078	20133	57385	53445	52814	269364	45632	41918	15796	34593	92828	15872	56851	42715	91591	15248	314949	37127	57399	18219	45375
544	1828	1552	1363	9155	8336	6884	1579	6409	9643	1082	1392	136208	99060	2349	4182	1475	6579	11508	1253	9749	5431	78443	2596	1301	10758	2492	8560	7459	3149	42762	5936	5187	1624	5170	2993	1392	7002	6184	13215	1308	4746	4866	8711	1867	6976
545				98	76	76	50	84	78			678	475	81	156		214	87		68	70	470	63	50	76	50	64	95	100	86	99	63	65	50	133	59	84	52	94		165		67		63
546	229	160	105	1541	1417	1083	162	1077	1587	74	146	25372	17619	190	361	133	569	1889	96	1523	887	13957	226	113	1874	306	1375	1087	283	11352	939	810	159	968	326	115	1266	1110	2303	105	433	756	1429	211	1149
547	2675	2014	1843	17048	13653	10738	2192	10088	15607	1581	2205	336244	150124	2736	3865	2230	8209	18226	1977	14503	8604	132897	4869	2023	17015	3658	13954	11842	4869	2590	9258	8421	2411	6128	4896	2174	16580	8064	25478	1934	6572	8877	14389	3447	11134
548	98	99	103	225	201	213	92	209	212	81	91	2384	1544	131	213	109	411	242	100	195	207	1172	199	96	228	125	208	223	261	133	171	167	128	264	292	91	209	158	261	109	373	155	193	131	164
549	237	236	212	314	239	308	220	304	272	179	193	1320	827	218	151	236	490	322	236	262	277	892	221	243	308	241	271	405	490	287	283	243	239	464	408	247	269	235	264	200	497	261	233	250	204
550	138	136	124	441	421	320	141	310	388	111	117	9093	3432	177	250	139	495	518	118	390	304	3031	287	135	432	154	381	387	378	119	305	241	146	272	317	128	499	237	539	119	386	260	410	182	335
551	1163	1145	963	1361	1138	1495	1178	1408	1240	953	1020	4086	2895	1123	919	1191	2510	1530	1129	1306	1382	3430	1345	1145	1351	1246	1176	1838	2176	545	1348	1236	1243	1352	1767	1221	1326	1133	1232	1106	2151	1309	1086	1202	980
552	61	73	77	80	63	94	72	102	65	70	70	167	131	81	60	64	155	71	79	63	72	114	96	77	63	88	65	118	85		67	79	81		98	76	76	61	65	68	104	61	73	68
553	120	147	94	151	121	179	133	134	115	108	112	433	276	126	92	154	247	180	131	131	142	304	70	131	133	130	129	187	173	66	174	134	146	99	101	152	144	127	111	135	218	126	108	147	96
554	73	80		93	67	77	62	97	84		55	233	236	75		78	135	96	73	81	72	200	79	78	75	68	84	114	94		91	67	75		82	73	77	66	72	67	110	80	63	63	59
555												52
556	99	88	77	134	86	133	89	128	102	71	87	453	310	81	79	107	234	136	93	112	108	346	129	89	110	95	105	157	168		117	93	101	152	142	95	104	87	93	80	186	105	90	89	91
561	1020	1415	8770	3161	3535	3787	961	2247	2997	774	1044	37887	28401	53863	149843	3608	190986	4048	730	2929	2100	29963	91834	1050	4650	1189	2964	2759	9166	128941	2450	3682	1083	1750	20523	1373	2597	3636	6057	1467	94524	2108	2642	1063	2208
562	711	1049	7392	2609	2958	3113	641	1798	2479	515	749	33794	25560	46348	128773	2849	160492	3431	459	2466	1664	26752	79307	722	3993	886	2448	2177	7259	115356	1953	2987	728	1285	17524	1011	2142	3084	5199	1085	79365	1692	2205	732	1862
563	54		55	81	69	74	57	72	73			382	263	69	99	56	182	74	51	76	83	300	112	57	80	58	79	90	149	50	68	64	64		122	59	68	70	82	56	203	79	64	57	52
564			104	73	81	74		60	63			435	282	514	1230	102	3442	78		63	50	320	854		68		65	84	253	596	71	81		88	309	51	63	60	109		1899		52
565	74	50	55	62	78	83	69	75	79	50		1440	400	76	89		261	102	64	85	73	475		62	95	64	73	93	137		76	74	55	95	144	65	109	82	94	55	229	58	74	62	59
566	76	76	74	115	80	114	79	107	102	62	57	752	473	87	83	86	265	143	73	79	84	536	150	62	113	78	100	126	112	97	107	90	83	93	180	85	94	72	113	90	210	109	90	66	67
568	182	228	161	248	232	301	203	297	211	176	191	1600	943	205	139	224	384	305	209	279	286	1793	493	218	259	199	241	341	493	137	250	231	212	276	425	223	266	212	239	191	360	256	214	231	192
569	102	140	95	146	155	188	125	155	127	105	122	762	487	131	99	140	184	193	139	187	176	1051	323	121	161	121	154	197	303	75	154	146	137	222	224	143	159	126	129	124	189	168	131	143	105
570	2516	1870	2032	12799	10945	10400	2009	8588	12770	1365	1937	225769	132403	2399	3249	1971	6969	15647	1688	12292	7616	92747	2783	2413	14106	3381	11790	10205	3567	2522	10913	7194	2236	5483	4340	2068	10776	7466	17060	1919	5963	7017	12312	2895	9424
571	147	141	97	467	381	352	131	307	466	82	103	9121	3994	130	169	105	478	557	116	415	289	2504	218	93	496	149	454	403	238	245	319	274	103	292	277	95	452	282	612	107	365	238	404	142	306
573	543	431	708	1949	1746	2070	405	1444	2025	269	380	24108	19774	611	941	409	1634	2567	342	2170	1440	17466	706	491	2246	705	1791	1696	665	781	1599	1270	601	925	1195	544	1439	1381	2545	531	1789	1839	1888	638	1449
575	105	57		698	537	400	67	393	678		55	11506	6850	63	77	73	144	812	67	589	294	5041	52		707	117	641	459	96		374	387	66	193	91	73	453	416	885		137	306	616	98	446
577	61			117	120	113	71	99	119			2095	920	54	77	66	197	177	64	123	93	915	86		139	67	106	126	105	50	96	87	53	235	149	71	128	77	113		154	77	118	82	94
579	341	298	234	2078	1732	1512	323	1373	2017	223	295	49673	21291	372	526	309	940	2525	245	1893	1249	14302	429	268	2327	516	1879	1626	531	339	1241	1247	325	557	499	281	2267	1081	2814	262	742	904	1877	503	1488
580	84			1165	962	790		709	1181		55	33973	13220	52	78		141	1380		1034	656	6999			1347	154	1059	861	85		615	711	64	104	60		1378	526	1695		121	393	1074	180	814
581	262	271	203	391	326	428	235	362	366	192	233	2226	1787	240	205	299	679	516	237	367	335	1875	503	268	431	282	374	483	761	334	408	278	331	479	508	316	374	318	392	230	688	335	345	263	307
582	262	271	203	391	326	428	235	362	366	192	233	2226	1787	240	205	299	679	516	237	367	335	1875	503	268	431	282	374	483	761	334	408	278	331	479	508	316	374	318	392	230	688	335	345	263	307
583	720	683	560	813	743	886	750	786	695	536	666	2011	1769	617	558	710	1230	962	674	757	746	1848	1400	636	833	742	682	1084	1823	491	819	637	761	849	1366	721	794	653	699	644	991	750	648	681	608
584	170	202	122	223	221	250	206	213	173	137	168	811	760	163	144	147	286	258	244	202	219	786	252	133	252	172	197	316	440	79	199	158	163	182	396	179	173	165	227	150	253	175	174	136	191
585	94	87	66	118	94	120	78	110	101	71	86	299	232	85	59	121	149	136	81	118	96	281	289	97	116	95	102	152	299	173	113	89	97	186	204	92	102	99	91	101	186	88	87	96	73
586	1341	1369	1093	1568	1383	1776	1411	1609	1383	1075	1219	4058	3580	1242	985	1350	1684	1825	1201	1394	1523	3942	2218	1347	1600	1550	1338	2085	2514	680	1616	1341	1523	1159	1739	1331	1511	1235	1326	1288	1514	1476	1204	1362	1126
587	132	113	100	115	133	183	124	150	142	91	96	591	474	103	89	123	227	193	89	147	147	600	258	116	170	148	149	174	350	72	167	127	128	111	209	115	118	123	150	123	209	155	108	123	137
588				55		51		50	51			427	274								54	265	64		50			63	72								57		61
590	1043	510	23064	874	761	1177	519	918	875	455	967	5510	4282	133427	425544	686	3405	1017	561	849	791	5003	1332	616	939	647	809	1317	2244	910	1058	763	658	950	1327	635	784	703	956	1367	2524	698	812	631	652
594															125
595														297	927
596												212	182	51	164							147
600															145
611														123	397
613	2035	2107	1731	2726	2292	3010	2290	3149	2743	1668	1791	15076	11045	1945	1567	2237	5480	3626	2040	2543	2532	13234	2113	2001	2863	2229	2537	3911	3547	1464	2647	2270	2228	9572	3561	2272	2780	2195	2898	1909	4811	2508	2696	2086	2098
614	94	88	57	120	103	126	83	114	110	58	68	1132	492	80	66	79	157	133	72	125	94	708	96	93	127	87	98	149	136		117	87	89	112	138	95	121	94	124	78	157	95	89	90	77
615	361	361	309	523	445	564	378	670	546	272	309	3228	2770	316	256	379	671	801	337	502	458	3652	232	349	563	416	465	788	491	164	479	404	400	4341	368	389	525	369	568	317	650	442	556	318	377
618				51		55			50			300	250				136	60				347			52			75	118					69	106				62		140		54	50
620			272	66	80	93		60	78			1036	704	1494	4286	96	5027	108		76	62	737	1235		111		74	73	297	886	67	99			623		73		148		2475	76	75		55
621												102	78	250	703		914					60	202							158					101						450
622			80									211	136	379	1097		1292					131	350						89	265					156						640
623			79									290	209	511	1534		1685					263	399						89	288					194						790
624														133	361		438					52	117							74					53						216
626	493	520	395	581	490	639	501	573	527	410	460	1485	1195	475	412	555	866	663	460	526	592	1271	813	494	557	498	529	777	1104	756	645	503	575	432	694	536	553	475	495	490	798	521	482	487	416
628		50		67	57	64		60	55	55	59	253	171			54	84	75	54		56	167	137		67		56	87	108		61	60	52	65	81		52	59	51	56	71	65		53
629	1270	1305	1119	1757	1567	1956	1370	2058	1565	1038	1179	8609	6722	1175	991	1367	1941	2095	1258	1684	1543	5547	2039	1191	1737	1419	1645	2374	2191	955	1719	1373	1383	1273	1723	1348	1790	1369	1742	1294	1885	1534	1387	1316	1364
630	304	298	253	382	340	499	311	363	290	218	283	1557	1224	241	217	295	277	460	289	356	332	1392	283	249	332	312	320	679	327	93	393	280	308	165	272	309	408	321	348	301	282	330	270	264	290
631				142	166	118		420	172			1966	1629					191		135	78	722			202	51	224	122	62		96	87		50	92		120	94	280	50	56	63	125	57	116
632												86
633												143	109				83	51				91	240						61	67				52	68		52				62
635	410	414	352	533	405	593	402	557	484	329	336	2298	1921	395	287	445	1164	626	352	490	502	1950	393	416	553	409	474	710	862	237	506	444	393	753	787	399	564	415	503	373	1110	497	430	419	362
636	180	200	172	242	163	266	175	238	221	142	148	798	722	197	124	218	401	270	160	212	220	634	156	181	230	214	207	290	274		248	208	187	274	286	168	244	200	200	159	381	214	181	196	151
637	325	304	235	325	300	380	292	293	296	230	278	511	483	273	226	328	488	351	255	306	331	472	593	271	304	301	286	399	695	156	379	258	322	203	481	294	326	272	288	271	380	329	252	307	244
638	85	72	53	77	65	83	62	75	60	63	64	97	93	60	56	77	55	76	65	56	72	104	69	50	75	79	67	87	80		67	64	73		54	62	70	52	62	73		62	57	59
641	10167	9917	8628	11755	9710	13584	10586	12115	10247	8261	9401	28341	22761	9570	7897	10601	15595	13499	9363	10837	11647	24929	19313	10110	11789	10840	10750	15809	27175	6054	12328	9976	11362	11008	19123	10872	11603	9788	9933	9992	15973	11016	9370	9986	8680
642	6422	3683	3234	76195	68491	60546	4485	54956	81621	2826	5109	517743	1126786	3404	2523	3926	10770	102368	3632	78586	45885	620166	4008	3528	102759	13480	76724	66866	8259	1902	46946	41885	4516	8384	7263	3946	31250	43119	109854	3287	10044	27658	75151	6513	58640
644	454	272	239	4456	4000	3401	342	3133	4755	193	314	30861	67619	227	173	287	829	5851	247	4532	2591	36756	285	271	6186	852	4489	3723	608	218	2694	2531	338	849	542	310	2326	3165	6353	276	790	1831	4290	484	3369
645	245	217	190	1031	902	854	212	798	1041	157	206	6392	12074	208	176	222	439	1259	224	978	669	6694	265	191	1270	320	935	910	804	107	679	609	199	448	442	213	571	593	1298	186	496	476	904	212	742
646												467	505									324
647												208	814					58		51		590			69		52												67
648	749	156	134	14452	12295	10248	300	9941	15118	116	495	112784	194948	138	102	162	337	18387	160	14317	7982	104648	165	137	18825	2163	14104	10899	370	59	8184	7506	298	386	275	147	6161	7592	20007	148	343	5769	14112	759	10708
650	111	115	78	499	439	433	117	400	494	89	140	2099	5866	93	88	119	244	656	93	493	326	2280	148	129	652	156	477	441	212	88	367	307	129	188	186	125	234	286	665	89	245	222	433	128	393
651	523	136	136	9307	9543	7795	254	7188	10615	123	372	70205	177873	135	114	200	434	13551	188	10568	6221	145687	114	156	13568	1284	10241	8671	292		6041	5434	217	277	340	182	3695	5259	14125	159	416	3054	9653	579	7871
652	84	95	100	221	190	230	124	183	227	94	89	1300	1709	111	66	92	322	281	97	214	191	1477	69	106	259	116	185	238	235	71	186	135	111	217	208	100	151	129	231	78	329	152	189	114	185
654	670	490	441	7030	6964	6056	516	5531	7907	380	655	26278	120842	502	366	519	1098	10368	480	7822	4854	27411	598	467	10448	1443	7533	7032	871	165	4965	4301	585	782	835	559	2066	4328	10631	474	1083	1742	7329	641	6065
656	143	107	99	2909	2833	2554	122	2125	3285	84	157	5817	54664	105	80	105	177	4245	95	3212	2154	5170	67	108	4312	442	3093	2880	140		1993	1775	136	176	218	113	454	1713	4337	109	144	353	3096	142	2455
657	1147	1109	1043	1271	1097	1552	1230	1340	1134	898	1092	2860	2275	1120	910	1221	2032	1514	1098	1212	1336	2619	2507	1167	1363	1193	1232	1770	3084	803	1481	1137	1281	1180	2189	1253	1359	1186	1151	1167	2057	1235	1049	1151	1008
659		64	51	73		76	63	78	70		52	120	108			75	51	72	55	53	67	91	119	65	76	83	54	76	122		68	63	66		64	61	72	63	54	63		51		71
662	8115	7876	6763	9424	7751	10816	8424	9721	8186	6572	7431	23239	18618	7554	6279	8358	11790	10825	7402	8607	9269	20371	14786	8048	9340	8666	8505	12605	21416	4664	9783	7894	9060	8738	14845	8589	9205	7734	7901	7849	12215	8826	7482	7945	6879
663		55		81	68	70	53	73	67		52	451	282		51	59	87	104	60	79	63	355	124		93		84	96	173		84	56	51		144	59	77		81		92	79	66	53	68
666	118	125	87	176	151	172	130	151	168	81	105	812	758	119	91	125	238	215	106	144	140	761	245	94	194	127	159	198	289		144	138	137	91	230	102	155	128	178	111	199	143	136	129	118
668	71	71	57	100	73	114	68	80	65	57	82	180	161	78	50	98	180	100	73	79	84	207	284	51	93	87	83	120	401	83	100	76	86	123	302	67	81	71	94	91	155	92	71	85	64
669	59	53		81	56	95	57	75	83		53	399	359	64	61	55	116	84		75	68	328	123		85	60	81	105	243		67	52	64	57	173		81	62	83		141	59	67	60	52
670	311	241	216	341	290	391	313	401	302	204	292	1051	947	265	204	295	390	459	237	314	315	931	372	284	349	294	338	473	630	217	348	341	303	732	481	281	343	261	290	266	406	341	290	307	253
672	188	174	166	255	209	268	214	258	208	169	187	671	568	197	158	205	357	276	182	206	236	673	227	191	248	241	214	322	482	143	301	185	243	173	299	207	249	184	248	191	330	250	232	219	169
673						54						177	134				117	58			56	131	77				57	70	145					99	132				58		99
674	79	69	61	90	74	95	81	97	81	65	66	389	197	75	59	75	77	124	69	89	84	220	102	67	98	68	63	122	204	58	118	79	88	56	147	86	113	75	82	90	101	84	92	68	67
675	56	57		80	55	86	68	79		56		219	108	65		72	57	79	57	68	70	147	68	50	71	60	68	82	251		75	66	59	108	157	66	75	53	59	63	60	62		54
676	98	122	101	127	107	205	140	157	118	110	102	531	379	101	85	136	165	161	131	141	145	400	173	126	158	126	141	252	268		139	138	159	137	203	128	138	98	147	120	188	134	108	119	123
680	256	148	187	214	148	246	221	273	177	141	194	296	284	178	149	185	122	241	132	157	195	264	158	154	288	257	140	305	256	199	181	154	264	71	219	176	273	138	134	193	132	246	159	230	151
685												152	159				63					135	104						120						78						60
687				50		56		52	60			179	142	51			119	75		59	63	156	151			56		68	160				63	64	136	54	51	66			95	55	51
688												88	89									97	102						129					125	98						65
689				53				54				75					60	61				52						59	110						60						56
691				68		53	56	61				186	160				81	69			63	179	58		59			83	134		74			196	135		54		53		114	63
702	177	172	135	219	194	244	180	219	250	136	146	812	783	162	145	196	309	248	137	182	190	806	128	174	201	174	209	278	293	91	216	164	184	173	239	195	207	172	219	164	255	202	160	176	169
703	177	172	135	219	194	244	180	219	250	136	146	812	783	162	145	196	309	248	137	182	190	806	128	174	201	174	209	278	293	91	216	164	184	173	239	195	207	172	219	164	255	202	160	176	169
712	3025	3132	2642	3672	3252	4195	3063	3543	3283	2534	2793	9592	8299	2832	2326	3383	7568	4156	2917	3399	3606	9354	7003	3062	3507	3293	3484	4756	10741	3741	4014	3093	3413	4542	8340	3421	3478	3114	3298	3072	6563	3427	2833	3089	2616
713	316	330	276	408	402	447	330	382	353	274	302	1004	903	296	221	351	960	430	292	345	367	915	1110	331	374	326	418	540	1418	638	427	316	388	812	1602	366	382	340	398	323	901	395	300	334	285
714		50				72	56		56			199	141				252	76		56	55	169	184			57	51	92	154	71	66			58	195	55	69	53	55	54	184	72
715												120	134				79					116	90				55	57	117						63						59
716																							99
718		55		77	54	73	54	65	55	53		183	159			58	159	78		54	57	171	179	51	77	54	76	103	219		64	52	70	119	158	55	73	60	79		148	67		50
720																														54
724	567	576	494	778	708	886	583	726	679	461	517	2366	2506	526	443	627	1124	853	558	666	740	3020	1188	553	721	623	671	959	1884	243	754	641	632	888	1427	634	704	565	655	558	994	655	620	564	522
726	56	53	57	74	71	79	50	50	62			121	117	62		58	76	61	52	60	61	127	87	50	52	63	58	70	143		75	67	58		147	60	67	61	54	63	83	58		56	54
727	105	95	89	157	124	158	107	148	136	80	94	652	475	84	88	102	250	174	97	123	142	530	230	96	150	130	146	189	348		121	114	113	126	259	132	160	89	133	100	229	122	121	96	101
728	75	90	100	100	91	127	82	91	88	77	74	152	168	79	73	110	197	104	84	101	91	148	88	90	102	92	71	129	189	70	110	103	103	111	170	99	85	85	89	90	159	108	87	79	73
729	197	220	176	314	264	367	194	292	270	168	159	1070	1460	190	144	225	430	348	197	246	269	1879	507	193	300	224	265	371	719	62	298	221	243	344	573	208	250	224	271	188	385	237	246	197	188
730				51	50	65		58	52		51	87	72	51		66	79	64		70	59	86	87	50	52			71	113		67	57		90	89		52				63	61		52
731	69	68		80	63	96	51	74	73	57	81	114	122	58		74	137	82	57	73	78	104	142	61	65	55	65	113	230		83	81	72		163	82	50	63	51	76	105	81	58	74	51
732				57								139	129				118	53				145	134					50	153		52			51	151				55		92
735						50						51										78	84					66	135					53	66
738	100	106	83	122	87	144	89	104	131	81	76	251	235	82	89	96	186	140	94	106	117	250	196	99	102	95	110	151	310	644	132	93	114	68	379	102	105	102	117	87	192	97	81	102	84
739																																		50
745	375	408	323	442	390	530	368	458	375	313	364	900	726	355	289	430	697	504	368	441	471	842	662	420	443	432	456	570	1341	663	510	374	445	496	837	431	454	421	399	390	719	412	317	438	322
747	166	167	116	177	169	202	134	196	152	131	148	356	294	132	115	180	289	205	137	185	194	370	176	160	176	173	177	229	520	104	197	160	189	223	238	173	178	173	170	161	313	166	128	199	122
750	132	137	129	178	137	173	129	164	134	136	114	379	305	118	98	137	503	175	130	137	174	351	258	136	158	171	154	208	411	279	200	130	148	242	190	176	150	165	130	133	347	125	146	141	110
753	62	88	62	79	59	107	66	58	68	53	61	94	81	61	63	57	91	70	63	63	79	79	115	71	58	76	72	100	184		97	59	76		92	68	74	71		61	86	77		57
754												85	74				58					82	77						115	69					137						63
762												78	55				83					51	73						72						65
766	14295	13250	11566	12106	10735	13698	13466	13263	10667	10699	11430	3228	2538	13496	10552	12921	5206	13506	11634	11149	15145	2623	2301	12621	10446	14600	11795	16574	5758	1392	15685	12736	14063	2535	3630	12810	13181	11233	8255	12987	4247	12163	8928	13061	8992
768	100	107	88	98	88	139	111	131	90	75	109			92	77	118	145	142	87	104	99	61	76	99	101	115	90	150	192		138	97	122	96	132	120	98	90	78	108	158	87	78	92	78
772	1848	1867	1468	1826	1710	2531	1855	1815	1684	1468	1615	1739	1264	1673	1318	2003	2528	2186	1615	1728	2056	1664	1290	1877	1632	1937	1648	2652	2643	554	2154	1835	2107	1259	1941	1982	1838	2135	1334	1935	2636	1763	1443	1863	1450
773	1848	1867	1468	1826	1710	2531	1855	1815	1684	1468	1615	1739	1264	1673	1318	2003	2528	2186	1615	1728	2056	1664	1290	1877	1632	1937	1648	2652	2643	554	2154	1835	2107	1259	1941	1982	1838	2135	1334	1935	2636	1763	1443	1863	1450
774		57			50	60		50		51								60		58	69					50		60			56		61			60	52					53
775	11683	10586	9304	9453	8478	10783	10772	10761	8337	8543	9030	2060	1259	11111	8462	10162	2506	10442	9501	8782	12361	1322	1056	9962	7999	11794	9457	13161	2638	494	12607	10354	11175	1415	1580	10241	10432	8877	6325	10524	2146	9594	6911	10510	7085
776	193	173	164	180	179	247	190	195	172	134	182	191	148	200	147	225	215	205	202	199	203	162	147	185	179	185	150	261	277		222	169	209	181	153	192	210	170	186	175	159	161	139	184	156
777	67	50	62	68	72	81	76	61	60		62	86	69	75		54	74	84	68	64	64	82	68	60	81	73	53	89	106		56		69	52	60	62	81	54	65	56	61	51		74	57
779	112	103	62	97	81	113	107	84	101	90	92	81	108	91	97	113	178	131	67	97	127	97	125	113	100	98	99	139	207		115	72	113	107	180	106	80	78	74	94	131	93	95	99	82
780	779	814	633	805	725	880	830	742	698	645	709	617	645	716	591	806	1279	903	670	741	913	683	531	719	683	796	762	1065	1550	339	920	730	889	881	860	780	781	712	606	781	1211	796	602	798	573
782																						52													51
784	130	147	123	157	156	193	166	158	129	111	144	105	102	141	116	170	165	156	142	187	168	107	75	154	150	169	132	231	134		170	141	176		130	153	173	145	104	149	116	156	105	155	124
786																	68
801	156	118	135	164	115	179	171	202	129	95	148	654	235	155	109	144	202	188	102	136	143	245	51	115	175	164	105	213	92	176	131	99	173	79	94	128	202	123	121	132	176	146	93	152	101
809	241	276	188	265	200	319	234	271	238	228	186	227	220	254	173	285	624	296	242	254	273	212	377	236	249	250	241	354	877	160	291	246	240	487	634	269	255	251	202	245	543	278	186	247	175
810	222	262	179	247	188	296	221	251	230	219	174	203	206	239	167	259	549	279	219	243	259	194	315	224	238	233	227	325	791	117	273	227	220	471	575	254	236	237	186	233	472	261	170	230	161
813																													59
815	10434	14457	1770	70002	69967	62490	3353	42519	69915	3047	3548	738728	986066	2056	1551	30075	1859943	89849	1759	64223	40651	1862465	1945165	5177	105525	11634	61752	54142	326805	3182648	44758	46783	3262	196930	336173	8068	53145	78013	131393	10933	1217813	59762	64136	7686	51625
816	7407	8221	1544	49189	47069	42869	2700	30555	49546	2543	2855	507294	689131	1806	1353	14423	807790	63200	1517	45323	28858	1227802	1229815	4087	67464	8175	44137	38051	251916	1618060	32417	29916	2717	164080	265025	6612	37104	45707	85672	7367	571403	40104	46002	5664	36467
817	396	412	97	1885	2069	1819	200	1251	1944	153	158	17311	25406	144	94	1233	71428	2473	118	1678	1139	49989	58742	270	2574	417	1671	1549	13589	69560	1371	1438	173	8544	15689	474	1347	1926	3510	366	46174	1568	1773	295	1364
818	575	672	95	3267	3238	3285	178	1955	3345	235	173	38631	45908	128	99	1319	81096	4257	87	2950	2076	95964	127738	384	4818	546	2907	2580	32788	143245	2198	2257	192	8935	24736	534	2596	3699	6243	729	58179	2892	3085	385	2453
820	992	341		6660	5862	4492	168	3597	6716	66	195	83897	93782			633	38106	7831		5980	3655	198040	32423	126	7494	917	5552	4838	7077	81207	3764	3325	141	5103	16818	371	5334	4066	9473	186	26562	6470	6025	659	4732
821	1839	4143		13415	11807	11172	298	7285	12886	79	335	150418	191163			890	55068	16600		11920	7226	393409	286069	130	25233	1879	11227	9836	10868	1029269	7577	6396	205	6280	28561	565	10204	21405	25001	1516	35823	12385	11326	1158	9602
823	410	357	82	2415	2126	1987	141	1358	2246	96	143	27143	33633	76	68	629	35796	2928	77	2036	1310	64411	79027	193	3140	426	2425	1767	5771	70330	2301	1469	125	5596	58213	1177	1839	2041	3694	495	28468	2097	2063	289	1671
824												74	94				135					142							128					83	117						127
826	232	78	52	2526	2270	1629	87	1395	2855		110	16482	37492			58	266	3404		2566	1309	25701	549	59	2888	449	2664	1812	448	144	1814	1362	73	427	250	71	1050	1191	3900		248	1412	2323	164	1962
827	66	67		82	78	95	67	58	50	50		111	197	55		59	233	109		56	67	222	170	51	67	53	72	97	186	186	92	55	60	77	197	60	62	76	67	60	181	60	52	61	67
830	125	176	105	226	226	463	120	475	280	242	118	695	717	126	85	275	3620	316	101	327	468	1390	3318	365	393	135	283	485	20783	1469	420	218	156	5421	9548	386	236	410	903	216	9409	224	400	148	230
831	75	106	55	131	116	237	71	252	150	163	72	400	399	71	55	170	1985	175	63	209	302	763	1728	214	202	72	156	274	12391	726	254	126	86	2874	5237	218	141	207	543	110	5619	134	215	89	144
832			54	56	68	89	54	91	74	53	55	115	88	54		67	652	79	55		82	198	234	111	78	67	61	129	1050	99	71	51	65	520	1003	86	64	57	109	58	3457	72	55	62	74
833			54	56	68	89	54	91	74	53	55	115	88	54		67	652	79	55		82	198	234	111	78	67	61	129	1050	99	71	51	65	520	1003	86	64	57	109	58	3457	72	55	62	74
834			54	56	68	89	54	91	74	53	55	115	88	54		67	652	79	55		82	198	234	111	78	67	61	129	1050	99	71	51	65	520	1003	86	64	57	109	58	3457	72	55	62	74
836	276	298	229	451	475	561	302	638	465	347	269	1960	2636	259	226	549	19540	576	232	515	553	2401	9528	395	545	302	540	588	18624	6978	611	537	319	9993	14382	562	426	414	853	334	16443	415	562	323	372
837	69	77	56	131	137	153	50	154	123	78	64	594	879	56	54	133	5476	159		120	120	759	3688	101	155	53	139	151	3098	3348	140	123	61	2238	3049	132	97	105	224	69	4186	106	149	68	98
838	1715	1245	824	6608	6588	5375	1144	7378	7421	1319	1055	49980	76757	923	821	3690	171983	8142	873	6726	5088	122735	83773	1633	7339	1876	8970	5747	122532	56989	10763	4947	1141	157040	426930	8490	4973	4311	11243	1374	137118	5755	8672	1437	4896
839		65	55	106	107	127	52	269	136	75		396	490			169	7953	124	54	128	136	952	4475	101	129	55	294	152	9211	4545	485	139	68	8095	27881	523	89	138	290	64	8651	78	240	64	75
841	740	668	146	3148	2490	3355	256	1954	2768	489	224	10066	16776	164	134	882	12984	3749	136	2613	2167	60528	21896	933	4358	576	2882	2842	53494	11843	3173	1565	254	4703	60134	1924	2356	3093	5746	800	24100	4168	2469	420	2220
843												93	148				86					218							76						62						66
844												93	148				86					218							76						62						66
846	672	659	575	694	586	759	640	671	625	549	552	1582	1514	616	440	621	1489	754	582	604	741	1754	491	579	684	690	626	970	647	380	707	610	650	547	1076	687	693	610	584	595	1192	668	535	624	533
847	209	188	187	215	187	252	172	211	193	167	146	559	524	194	124	185	309	247	166	199	238	677	204	179	200	192	182	279	247	143	195	199	187	137	239	177	208	183	184	181	278	206	146	167	168
848	1360	1459	1148	2040	1910	3662	1371	1601	1736	993	1227	3753	6787	1204	1037	1764	29909	3315	1142	1946	1845	6480	159968	1458	2019	1430	1838	2375	8044	11932	2109	1835	1447	1695	10185	1618	1703	1628	2747	2287	14280	1844	1510	1368	1457
849				55		86						87	160				237	70				186	3287				52	51	240	236	55				140				58		172
850	63	66	50	117	198	489	62	96	135	57	65	329	645	60	60	308	18588	342	61	115	110	665	38166	71	137	77	169	127	473	1605	156	264	75	65	5040	160	122	109	341	299	7673	92	90	79	96
851	91	122	105	163	152	206	118	126	143	102	91	340	510	109	92	106	524	206	95	164	177	419	3555	131	153	119	140	178	526	599	157	143	125	123	360	136	170	112	178	125	331	148	116	127	126
853	1042	611	84	6163	5955	11289	303	4056	5779	283	262	32606	42369	105	93	3921	170686	9264	105	5413	3538	138577	348454	837	8560	941	5959	5429	33910	41517	5195	4216	198	3149	88384	2511	4130	4709	11869	3254	115726	7467	5245	641	4363
856	80	70	61	145	96	324	72	84	109	53	61	298	490	62	57	84	1293	288	52	118	100	465	20426	90	135	92	114	155	486	1039	123	100	80	68	440	90	90	109	211	208	598	124	117	85	86
859				58		80		54	58			78	194				278	106			60	180	1851		58		64	70	325	375	58		51	83	166				64		231
860																							244												53
861				99	59	204		72	56			162	305			57	838	194		62	76	394	15998	57	64		56	90	356	878	83	59	51	94	211	54	57	85	144	153	449	77	54	55	55
862								54				212	78				197					87						51	339					284	370						258
863								54				212	78				197					87						51	339					284	370						258
864	79			551	506	376		379	625			4291	6930				301	715		527	344	6937	351		596	112	458	419	504	78	352	279		1621	957		325	292	753		301	307	619	69	418
865	79			551	506	376		379	625			4291	6930				301	715		527	344	6937	351		596	112	458	419	504	78	352	279		1621	957		325	292	753		301	307	619	69	418
868	324	291	283	316	281	400	286	351	320	226	275	970	857	268	210	312	863	386	299	306	343	912	491	289	381	332	320	448	623	221	340	291	310	477	521	326	339	312	331	277	702	367	305	324	237
869	55	59		56		82	50	53	56			170	192	53			98	72		58	66	188	89	54	53	58		69	98		51		55	69				60	67		58	50	62	62
870	55	59		56		82	50	53	56			170	192	53			98	72		58	66	188	89	54	53	58		69	98		51		55	69				60	67		58	50	62	62
872	986	659	488	9851	7029	6281	675	6957	9229	478	678	106493	99135	524	377	1845	86828	9963	520	7001	4197	76134	11641	738	11528	1578	8040	6103	5257	22127	4954	5128	657	51922	34590	1184	5632	4083	12095	585	53827	4164	8554	1095	6456
873	50	51	60	92	74	107	62	146	102		58	533	415	52		71	517	113	62	84	79	440	100	72	94	66	97	108	300	67	84	76	61	1265	350	83	96	63	99	51	446	64	123	74	63
876	330	96	78	4149	3446	2893	164	3642	4373	79	205	64936	52824	83	63	159	2744	5071	93	3546	1962	37610	275	118	5221	581	3900	2839	972	294	2186	2155	163	35663	1600	121	3131	1829	5740	99	2156	1882	4539	427	3126
879	85	87	66	119	93	145	98	140	109	60	68	568	475	84	57	110	652	139	80	103	99	492	106	87	128	84	109	154	301	97	129	110	94	1085	370	104	128	91	126	64	532	107	114	92	95
880												65	75				137					63							302					156	211						161
881	92	83	79	144	124	160	74	146	158	61	63	1051	1032	71	51	76	769	177	80	111	138	922	105	87	166	85	131	173	447	170	141	102	76	1048	467	77	141	96	190	69	642	90	164	93	104
890	419	441	361	491	425	654	459	654	485	340	379	2064	1497	401	282	472	2269	679	441	517	487	1621	495	429	586	475	539	740	1502	475	509	449	483	3088	1633	483	559	460	549	399	2211	514	498	410	407
893	209	157	115	1171	1012	1002	175	955	1275	115	155	9382	13264	165	89	186	1111	1583	138	1071	607	7552	204	167	1973	323	1293	1018	637	284	649	773	217	2632	664	204	1021	561	1756	142	1047	634	1168	228	950
894	114	64	54	843	692	688	79	673	894	57	82	7024	9863	91		97	514	1132	55	744	419	5561	95	73	1440	196	939	680	224	217	448	542	107	1705	274	91	733	373	1273	69	431	432	844	130	677
896	78	86	60	92	81	119	68	99	93	53	52	334	274	70	50	98	329	112	59	91	87	262	75	57	92	91	94	113	230	208	97	76	87	622	235	70	86	73	107	60	349	70	100	83	68
897	78	86	60	92	81	119	68	99	93	53	52	334	274	70	50	98	329	112	59	91	87	262	75	57	92	91	94	113	230	208	97	76	87	622	235	70	86	73	107	60	349	70	100	83	68
898	190	169	153	438	364	418	177	449	439	120	142	3743	3417	177	133	176	1281	536	179	436	339	2128	211	163	647	205	490	429	648	309	348	308	184	1510	668	193	397	302	563	161	1130	353	430	167	342
899			51	122	101	124		121	125		55	1203	1063				398	162	61	126	103	652		52	202	61	156	114	143	98	111	104	56	380	169	66	120	82	166	55	320	124	109		99
901	101	181	84	373	575	429	97	262	355	71	82	3069	2923	79	61	1233	77634	422	93	267	222	3128	10675	238	604	141	569	419	1686	21141	665	887	78	1291	28638	581	236	473	1096	144	46397	197	311	122	257
904	108	701		477	386	340		339	490	53		6560	6130	52		118	3940	537		406	295	10177	1188	86	2156	88	531	412	2775	119459	569	254	56	2347	13669	370	397	2869	2030	52	3786	368	519	86	332
905		618		55	69	64		71	61			486	432			59	2199	75		51	58	599	712		1575		142	104	1512	111719	256	54		990	9733	251		2477	1400		2291		80
906	212	7510	85	1464	1788	3615	150	1063	1568	109	116	12278	14116	102	72	2088	89202	3006	95	1375	908	16898	185221	182	22685	305	2844	1191	3858	798130	3877	1722	108	4008	108749	3388	1194	30929	17529	1565	35937	950	1495	225	1104
907	113	7274		988	803	3073		597	996			8422	9667			55	1421	2331		891	574	12071	174221	56	21770	171	2302	739	1338	778536	3430	494		1126	102753	3170	813	30050	15654	1389	1465	650	934	104	740
911	275	354	258	355	350	410	309	556	392	265	254	1784	604	266	211	363	354	405	300	314	360	723	169	331	370	299	374	436	143		365	333	280	3369	166	362	399	294	342	313	221	311	478	355	273
912	97	144	97	143	142	167	132	252	173	94	91	976	340	93	72	159	172	172	125	124	145	424		131	155	95	157	169	59		152	134	106	2174	59	138	174	126	146	122	108	131	259	150	128
913	150	189	142	187	184	218	153	261	202	157	148	700	239	145	121	175	169	207	147	165	188	256	144	179	196	176	191	229	78		192	173	154	1046	93	191	197	153	173	161	108	161	181	180	131
914	1221	1274	1029	1558	1214	1671	1231	1394	1367	992	1100	7290	3863	1131	884	1291	919	1599	1206	1372	1403	4102	439	1222	1443	1316	1351	1799	818	193	1413	1189	1244	849	674	1351	1829	1247	1256	1114	856	1397	1193	1300	1154
915	76	90	63	174	106	139	69	136	134	56	75	791	831	66	50	97	63	143	74	134	111	882		96	147	93	146	161			102	123	86	93		97	125	89	139	54		111	125	78	135
916	104	96	78	113	98	129	112	114	99	104	85	326	228	77	68	110	120	119	90	134	115	243	99	98	103	88	92	153	84		114	104	99	54	68	126	105	98	105	87	105	85	90	94	86
919	886	803	744	1124	977	1160	840	1211	1027	635	699	6388	4611	771	597	901	763	1338	839	1025	992	5368	386	751	1196	899	1059	1259	240	131	954	896	845	2838	487	892	1196	931	1069	761	570	1114	1052	794	824
920	56		57	86	69	78		104	93			582	465	53			134	115	51	75	59	409		60	94	69	84	108	63		67	70	59	718	90		83	57	120		100	63	88	51	66
921	174	233	178	221	197	277	223	558	248	164	190	1015	358	187	144	248	319	264	213	229	244	395		205	237	231	257	293	95		243	208	218	1121	184	274	243	184	216	168	232	224	359	258	170
924	271	222	233	325	307	385	250	399	304	180	210	2522	1726	198	168	267	258	439	248	329	307	1970	87	249	385	264	324	405	86		298	273	251	990	156	265	381	293	346	223	181	385	328	235	256
926	442	392	360	553	445	611	409	1019	598	339	381	2716	1557	423	286	390	198	611	444	445	471	1761	143	392	568	490	484	644	66		487	396	467	30183	122	408	555	397	460	401	162	551	1663	462	424
927	121	109	100	119	112	120	121	158	117	96	107	435	339	120	82	114	150	127	120	127	126	326	64	99	120	132	124	143	97		124	116	116	209	87	101	129	116	112	112	104	119	111	103	102
930	57	51		97	75	104	50	106	91		55	567	414	89		72	123	90	56	86	65	402		53	112	54	98	101	95		84	67	71	140	85	72	91	66	78		109	85	87	66	83
933	245	248	198	281	252	327	260	304	286	226	233	977	616	231	199	256	328	290	235	275	302	776	216	256	240	268	244	349	446		328	237	280	506	342	271	260	227	218	245	329	290	230	238	194
939												50					162						109						283					65	142						172
940																	60						73						148						79						69
942	1433	1458	1164	1440	1261	1721	1475	1397	1250	1186	1327	904	1011	1340	1111	1538	1930	1764	1136	1393	1594	1044	969	1451	1349	1536	1329	1986	2359	817	1781	1376	1516	899	1632	1466	1432	1287	1108	1418	1507	1388	1159	1390	1096
943	235	234	173	234	207	287	257	211	238	190	216	144	214	227	208	260	358	306	188	210	280	196	299	247	225	265	220	339	483	61	274	197	254	182	341	250	215	195	183	227	279	240	198	232	170
944						54																	89						66
945																													74
948																													89												63
952	810	827	677	854	729	969	818	801	681	684	741	572	681	769	604	820	1094	996	634	814	915	684	439	808	766	879	770	1104	1339	697	982	816	852	558	887	831	824	752	667	771	817	747	664	812	608
953	810	827	677	854	729	969	818	801	681	684	741	572	681	769	604	820	1094	996	634	814	915	684	439	808	766	879	770	1104	1339	697	982	816	852	558	887	831	824	752	667	771	817	747	664	812	608
954																	84						60						79						59						65
955																														64
958	820	791	673	1011	856	1089	855	950	888	644	737	1425	2069	773	607	859	1376	1095	753	993	964	3336	608	827	969	809	882	1319	1983	412	1037	827	890	1277	935	915	991	895	884	796	1365	1012	848	831	708
959	484	479	395	650	559	684	493	596	564	402	448	910	1517	438	361	516	969	681	458	631	611	2324	301	490	595	486	573	819	1091	263	639	531	520	816	567	544	598	551	582	461	876	600	554	498	443
960	107	83	86	199	193	168	78	175	244	71	91	664	1201	87	75	94	93	241	85	206	177	2376	110	95	220	128	190	186	166	212	177	141	94	178	101	98	207	112	229	79	96	174	222	88	126
963	3498	3466	2954	4111	3463	4474	3552	4447	3685	2786	3033	14644	11101	3227	2282	3459	2869	4877	3580	3655	3866	14225	963	3313	4359	3670	3764	5263	1445	500	3910	3365	3605	3401	1511	3608	4278	3232	3518	3221	2414	3846	3396	3451	2910
964	302	305	215	368	318	435	309	427	332	226	265	1493	1129	280	218	286	416	474	286	385	349	1436	103	278	383	338	333	475	200	88	350	308	331	373	206	329	399	283	310	258	326	334	307	301	260
970	353	364	270	926	819	804	300	804	876	301	267	7305	6391	281	228	511	7591	1080	307	881	684	10673	2329	398	1067	413	1189	1015	8980	3283	1427	618	360	4413	43495	1272	895	651	1409	330	8269	708	869	376	655
971	72			264	236	204		226	279			2386	2542			71	1514	324		288	191	4291	618	60	348	52	326	243	2972	475	405	144		917	13101	312	229	135	421		1933	171	244		200
972	224	226	200	188	222	273	227	216	237	176	184	208	304	260	177	248	852	286	166	275	287	345	888	211	208	217	248	303	1286	303	298	247	214	246	763	255	279	209	216	219	694	219	161	244	183
976	155782	212048	109830	370938	344679	455546	135998	271817	370372	114218	120619	2958082	3811073	120779	96521	188335	3648805	522323	121424	352702	268747	5346899	15977500	136915	553365	167716	369101	332638	1219534	18560219	333948	260114	145935	948027	3609935	198813	327527	536861	678279	210704	2578043	326674	332940	148088	279138
978	117	116	87	149	147	163	118	163	161	110	127	215	435	118	96	127	224	192	118	149	136	320	326	135	170	133	150	187	356	141	166	143	135	507	222	136	162	115	158	123	228	113	146	141	117
979	140	133	96	150	117	199	117	144	156	111	113	234	252	144	103	123	253	171	129	141	149	354	156	138	154	142	128	181	290	163	152	111	152	396	118	116	141	143	107	144	170	131	115	142	101
984	96	133	103	132	117	160	123	129	122	113	117	208	198	117	92	118	493	170	110	140	132	165	305	126	147	130	119	186	277	479	142	119	130	732	167	128	132	114	124	126	371	120	112	134	100
985	117	116	87	149	147	163	118	163	161	110	127	215	435	118	96	127	224	192	118	149	136	320	326	135	170	133	150	187	356	141	166	143	135	507	222	136	162	115	158	123	228	113	146	141	117
986	230	186	162	534	486	427	232	358	513	179	222	4066	5344	174	143	196	405	605	184	551	392	6582	229	204	517	253	498	472	407	346	400	358	237	336	197	243	466	374	635	214	326	480	446	228	397
995	148	130	125	162	155	182	142	183	145	108	132	240	238	151	124	184	399	205	136	135	159	222	158	174	176	175	114	230	604	54	191	138	161	511	216	148	172	144	157	131	364	160	142	168	130
996	138	145	102	165	191	192	126	162	179	133	110	878	1028	118	72	120	207	223	125	183	151	1974	218	128	189	124	173	213	275	75	203	160	126	352	100	149	220	143	182	120	127	213	158	112	189
999	155	131	116	115	121	143	131	119	131	118	104	173	200	115	95	138	342	172	124	113	132	176	166	138	161	154	144	176	401	219	152	123	133	239	193	130	148	108	121	129	258	136	96	118	85
1004	203	174	156	178	172	235	229	241	175	157	167	427	228	168	145	183	634	252	160	170	215	271	321	179	207	204	179	282	688	641	209	152	199	327	576	197	209	177	154	181	624	177	155	196	148
1006	326	350	275	358	314	398	390	339	313	289	264	300	393	316	231	376	451	397	321	380	364	369	355	352	329	331	336	449	521	51	355	290	366	331	233	349	352	274	296	321	366	366	271	340	283
1007	260	255	247	316	235	335	286	339	272	235	271	159	138	288	228	273	493	371	237	256	321	149	139	309	333	310	267	416	659	128	325	250	317	459	272	308	329	244	217	302	447	288	223	300	199
1008	115	113	122	152	110	144	135	151	130	111	123	93	61	144	116	139	217	165	104	108	147	69	99	142	148	146	129	182	309	101	148	134	149	200	132	128	156	131	90	150	212	131	115	150	95
1010	114	94	79	111	107	110	87	114	99	58	89	162	160	90	64	99	262	147	89	104	125	154	111	101	107	102	100	129	417	208	115	77	113	400	147	106	102	85	73	93	252	88	94	119	72
1013	71	76	62	122	94	119	85	105	138	58	62	618	788	76	52	100	280	130	92	114	106	805	144	73	120	84	106	124	328	62	103	84	91	1299	136	91	111	71	146	83	221	126	126	67	81
1014	71	76	62	122	94	119	85	105	138	58	62	618	788	76	52	100	280	130	92	114	106	805	144	73	120	84	106	124	328	62	103	84	91	1299	136	91	111	71	146	83	221	126	126	67	81
1016	1258	1210	1079	1404	1251	1559	1211	1450	1352	991	1118	3134	3541	1080	886	1307	7083	1692	1044	1272	1430	3854	4108	1190	1400	1337	1250	1812	9666	2919	1507	1220	1323	6473	6443	1328	1382	1176	1308	1184	6320	1407	1180	1264	1100
1017	53			52	53	68	52	51	52		50	141	137				417	66		59	59	131	179	58	57	56	68	85	758		70	52		202	1094	63	64		55	55	407
1018	98	57	82	89	71	99	85	126	89	77	94	104	143	79		83	422	128	75	66	75	119	207	85	101	84	61	126	530	145	111	82	104	295	308	78	96	70	73	80	341	106	78	97	80
1019	91	103	73	98	90	100	85	77	101	75	72	241	303	90	59	88	509	132	69	96	97	356	488	69	98	81	108	141	827	90	92	95	99	270	433	106	98	95	93	85	438	88	76	83	74
1021	111	130	90	109	98	131	102	107	95	87	86	231	214	78	71	118	95	122	100	95	122	325		114	118	101	91	136	135		120	95	111		131	131	97	117	94	102	74	121	90	102	92
1030	684	702	516	1617	1480	1510	641	1840	1696	535	611	32669	11041	632	500	686	1108	2576	625	1486	1273	6927	491	631	2253	795	2605	1771	701	307	1302	1183	700	532	697	679	1700	1026	2103	654	962	1074	1559	741	1284
1033	425	611	367	635	575	717	609	940	571	488	391	3591	1238	443	286	720	440	694	592	570	555	1298	76	503	590	483	764	809	262	64	642	530	473	6326	352	555	684	501	583	441	393	515	733	593	491
1041	2350	2398	2148	2461	1969	2683	2646	2992	2374	1849	2087	5593	2168	2256	1657	2376	2578	3042	2439	2125	2294	2478	642	2183	2696	2517	2195	3218	1311	316	2443	2157	2552	4676	1566	2425	2713	1975	2030	2145	2161	2339	2273	2473	1833
1042	318	293	298	355	250	373	350	418	332	249	276	742	335	311	226	295	228	454	333	285	294	361	64	278	406	353	269	431	107		332	276	373	506	126	327	343	260	298	279	197	322	334	344	241
1046	3342	3515	2978	3910	3302	4621	3591	4320	3631	2768	2988	14056	9131	3141	2353	3682	5360	4574	3522	3680	3819	11630	1760	3271	4054	3622	3707	5152	3330	973	3826	3379	3579	6345	3464	3658	3967	3318	3631	3131	4355	3751	3322	3477	2784
1049	109	116	109	135	139	201	133	176	132	89	83	746	600	123	81	141	255	207	143	134	156	746	98	115	173	123	146	214	98		139	147	150	466	168	123	198	116	174	129	187	131	167	111	117
1050	293	308	293	340	269	410	290	391	279	263	257	648	526	278	194	308	275	355	288	293	283	620	63	274	313	322	316	416	89		329	276	315	301	104	339	320	272	286	260	235	372	258	301	195
1051	266	257	224	290	267	369	286	387	267	201	243	861	661	267	183	262	514	385	267	267	306	813	129	255	306	299	285	396	288	73	287	268	303	451	322	284	290	232	265	236	499	331	276	275	217
1052	102	94	96	68	81	109	100	95	84	71	89	141	119	96	56	79	147	96	89	82	96	130	53	85	89	113	84	112	63		96	81	110	113	79	80	92	84	78	91	119	102	87	94	64
1053	144	136	97	149	126	158	122	154	121	115	113	446	205	92	87	148	274	156	128	129	122	283	53	137	155	121	143	218	145		122	99	133	329	136	123	161	152	127	107	242	140	122	140	105
1056	491	482	423	520	446	579	511	590	460	407	412	1819	957	421	329	517	717	581	465	465	523	1178	119	450	531	522	475	728	261	101	548	465	476	824	436	492	518	456	430	407	598	489	476	521	390
1060	447	479	417	757	604	786	479	882	752	366	357	4842	2813	431	312	511	972	896	494	718	635	3344	219	415	877	479	780	861	384	85	611	595	499	4951	484	524	716	534	933	416	731	690	883	530	613
1061	234	249	216	405	294	397	220	439	379	185	195	2353	1389	226	163	249	489	436	234	364	342	1708	144	230	409	240	382	457	224	56	306	294	257	2460	257	261	349	272	427	225	404	345	435	285	293
1063	262	274	218	401	332	443	292	481	353	199	276	1853	1014	264	179	318	636	460	276	331	302	1193	118	277	420	290	409	486	237		326	326	312	1477	367	328	416	276	400	255	472	340	397	309	281
1068	267	316	247	307	272	371	271	430	307	235	270	974	433	285	218	281	320	352	294	304	332	562	119	254	318	340	310	389	217	51	327	297	304	1402	396	287	332	272	296	295	296	305	316	286	260
1069	109	122	87	104	110	142	105	177	128	99	107	486	210	117	94	121	153	127	110	122	129	267	68	96	142	122	132	154	106		136	117	120	625	186	125	123	107	123	118	131	106	148	127	128
1073	1899	2395	1796	2445	2138	2604	2291	3022	2218	2329	1778	9281	3616	1877	1374	2620	2043	2704	2570	2100	2466	4178	556	2052	2600	2133	2365	3202	1053	416	2353	2116	2124	10031	1240	2284	2659	1988	1956	2022	1761	2143	2318	2633	1734
1075	162	189	135	253	237	305	164	313	293	125	154	2437	1186	169	109	175	231	353	165	257	202	1316		175	330	181	318	316	122		224	191	181	1428	155	202	286	213	313	164	191	273	291	187	239
1076	1315	1607	1223	1556	1411	1742	1577	2005	1490	1290	1208	6102	2484	1236	959	1742	1431	1816	1619	1388	1691	2850	325	1370	1709	1476	1592	2120	725	283	1549	1451	1425	6951	858	1546	1811	1339	1349	1306	1228	1462	1587	1818	1136
1079	158	189	123	218	186	229	184	278	191	139	146	922	456	181	122	193	238	209	199	173	182	519		171	227	165	204	246	62		195	160	195	1538	176	176	251	147	199	150	165	187	241	201	138
1081	433	417	393	414	369	531	412	623	427	308	345	1540	710	336	299	482	798	522	433	402	406	871	140	391	477	419	436	639	318	62	450	390	489	2060	366	409	537	387	436	388	670	431	402	414	343
1084	255	249	196	222	213	304	212	296	197	204	210	468	295	220	166	204	325	282	232	246	272	352	51	244	255	224	225	338	130	85	255	241	259	920	135	234	252	243	202	207	267	228	204	278	195
1085	208	185	176	167	152	247	191	267	193	130	161	669	365	149	123	218	368	237	202	178	186	470	72	171	224	183	204	260	197		204	178	207	997	166	191	225	172	204	191	361	186	196	184	165
1090	1032	928	817	1040	893	1145	976	1196	926	777	943	1832	1253	886	691	972	4035	1216	887	932	1034	1378	899	975	1008	1002	988	1450	3228	917	1080	921	1104	3726	2959	1088	1154	881	835	892	3844	1040	862	1015	774
1091	335	267	254	313	251	314	323	360	237	236	301	300	205	240	226	277	614	344	258	226	300	277	122	318	285	301	254	403	715	104	321	263	352	481	500	303	356	235	179	283	666	295	222	289	232
1092	151	94	113	137	95	145	128	163	99	101	137	106		78	89	100	234	131	84	76	107	53		115	128	102	92	165	187		118	90	152	258	187	103	156	88	69	103	210	126	105	112	97
1094	94	74	59	83	67	78	86	81	62	57	91	55		83	61	73	201	95	89	73	84	58	50	99	71	93	65	112	200		97	92	87	103	139	96	80	70	51	79	241	77	57	79	57
1096	90	98	81	91	89	90	109	112	76	77	73	138	118	79	76	101	179	115	84	75	107	162		103	84	104	97	123	327		103	81	111	109	140	100	119	77	58	99	214	89	60	98	77
1097						54						138	104				189	50		50	50	105					51	63	111	52				266	167	57	70				189
1099	109	81	77	93	94	93	105	135	97	77	84	231	132	84	68	97	598	124	75	94	102	148	92	81	93	85	92	140	460	116	133	82	104	451	525	107	113	87	69	81	524	108	91	99	75
1100	57							51	51			90	57				401	60				58						56	185		60			260	250						344	54
1101	168	175	138	200	161	261	162	244	207	133	192	520	415	170	134	176	1186	256	180	180	184	414	285	179	210	164	208	282	966	470	182	160	211	960	846	210	214	162	212	163	1184	203	166	199	147
1102												82					149						51						224					311	145						209
1106	212	190	153	185	167	256	223	220	167	129	173	216	116	173	163	205	249	239	203	194	213	143	86	205	169	183	171	287	253	64	220	191	236	250	211	214	226	179	142	191	250	194	169	199	130
1107	212	190	153	185	167	256	223	220	167	129	173	216	116	173	163	205	249	239	203	194	213	143	86	205	169	183	171	287	253	64	220	191	236	250	211	214	226	179	142	191	250	194	169	199	130
1108	110	104	72	95	87	130	115	126	81	62	90	103	66	88	92	116	147	135	115	98	111	81	54	121	84	96	86	163	144		110	106	114	142	99	113	120	103	68	101	157	110	105	105	71
1111	785	798	721	803	656	868	839	1005	817	556	663	2149	893	726	514	788	663	1061	847	738	789	792	206	667	984	848	704	1089	364	136	821	671	880	1450	461	756	852	645	700	715	565	810	799	800	602
1112	119	140	115	148	102	151	178	170	159	102	108	348	145	139	94	113	117	190	145	125	129	124		138	135	168	134	179	59		135	118	143	259	84	121	171	92	142	122	92	148	145	145	99
1117	144973	149348	127687	138380	120270	178868	148510	161363	118465	121198	132299	17116	11080	141176	103904	150964	24437	150188	149456	132114	155439	14725	11012	143579	135703	156065	124721	214139	31615	8121	153111	129669	165015	16683	22682	158726	140342	132466	98908	143939	23968	140658	104523	142205	100472
1118	7387	7614	4508	5480	6081	5985	6810	6414	4408	5122	5266	1473	1389	6309	4122	6267	2947	6964	10799	5603	6795	1637	1496	4637	5775	6595	4527	12851	3727	768	7564	5343	8156	1458	3081	6837	6694	6746	6691	6138	2584	7658	4145	5525	4177
1123	119	108	106	95	100	138	111	119	97	92	98	99	54	107	74	89	241	147	97	91	116	76	66	108	121	119	94	161	210		150	121	133	79	163	102	116	95	74	96	181	121	83	110	77
1124	119	108	106	95	100	138	111	119	97	92	98	99	54	107	74	89	241	147	97	91	116	76	66	108	121	119	94	161	210		150	121	133	79	163	102	116	95	74	96	181	121	83	110	77
1125	5036	5255	2584	3163	4127	3229	4369	3946	2352	3250	3082	336	331	4212	2375	3833	408	4268	8666	3451	4327	352	151	2377	3449	4168	2428	9637	533	117	5081	3261	5586	210	462	4416	4272	4717	4753	3845	381	5163	2428	3274	2500
1126	3856	4021	1921	2434	3165	2243	3294	2847	1728	2411	2280	166	162	3182	1762	2910	179	3228	6926	2615	3471	167	57	1735	2595	3115	1756	7244	190		4003	2441	4298	100	184	3248	3360	3553	3670	2885	176	4016	1774	2363	1967
[truncated: 17,038 more rows]

## Sheet: Table S6
Table S6. Sample metadata for all metagenomes.
#Sample ID	SourceSink	Env	Note
[truncated: 45 more rows]

## Sheet: Table S7
Table S7. Ground truths and raw results from SourceApp, decOM, FEAST, and metaSourceTracker.
[truncated: 280 more rows]

[truncated: 2 more sheets: Table S8, Table S9]
